# Supplementary material for: Hamsters with long COVID present distinct transcriptomic profiles associated with neurodegenerative processes in brainstem
Source: Nat Commun. 2025 Jul 22;16:6714. doi: 10.1038/s41467-025-62048-7 (PMC12283958; doi:10.1038/s41467-025-62048-7)
Supplement: Supplementary file 4 — Source data [file 41467_2025_62048_MOESM4_ESM.xlsx]

## Sheet: Figure 1
	output	Variation in body weight (%)														Clinical Score (0-4)														LW/BW ratio	Viral load RdRp (genomic RNA) (copy number/ug of RNA)		Viral load E (genomic RNA) (copy number/ug of RNA)		Viral load E (sub-genomic RNA) (copy number/ug of RNA)		Virus isolation ? (Y/N)
	day post-infection	0	2	3	4	6	7	8	9	10	11	14	15	28	80	0	2	3	4	6	7	8	9	10	11	14	15	28	80	80	4	80	4	80	4	80	4	80
	animal ID
Mock Male	1	0	0.123001	1.72202	1.84502		7.50308			12.3001	11.1931	12.9151	13.1611	23.8622		0	0	0	0	0	0		0	0	0	0	0	0
	2	0	2.63789	4.43645	5.63549		11.6307			15.2278	17.0264	17.1463	18.8249	35.9712		0	0	0	0	0	0		0	0	0	0	0	0
	3	0	1.1335	4.65995	4.40806		12.5945			19.1436	20.403	24.0554	24.1814	37.0277		0	0	0	0	0	0		0	0	0	0	0	0
	4	0	1.08578	4.66884	7.2747		14.658			21.2812	21.9327	26.3844	26.8187	42.7796		0	0	0	0	0	0		0	0	0	0	0	0
	5	0	-0.764192					8.18777		8.84279		10.5895	10.917	25.3275	39.4105	0	0	0	0	0	0		0	0	0	0	0	0	0	0.469851
	6	0	-0.115607					7.39884		8.90173		10.8671	10.8671	18.7283	32.3699	0	0	0	0	0	0		0	0	0	0	0	0	0	0.436681
	7	0	0.98401					9.8401		12.7921		15.7442	17.4662	25.7073	48.9545	0	0	0	0	0	0		0	0	0	0	0	0	0	0.412882
	8	0	0.803674					11.2514		15.155		18.1401	18.2549	31.2285	53.961	0	0	0	0	0	0		0	0	0	0	0	0	0	0.447427
	9	0	0.125945					10.7053		8.56423		15.995	16.6247	25.6927	64.3577	0	0	0	0	0	0		0	0	0	0	0	0	0	0.383142
	10	0	1.50754					12.8141		15.4523		22.3618	22.2362	36.0553	76.8844	0	0	0	0	0	0		0	0	0	0	0	0	0	0.426136
	11	0	1.01237					6.07424		6.74916		7.08661	8.66142	27.784	68.8414	0	0	0	0	0	0		0	0	0	0	0	0	0	0.399734
	12	0	1.28866					10.6959		8.76289		12.7577	10.6959	37.1134	73.9691	0	0	0	0	0	0		0	0	0	0	0	0	0	0.444444
	13	0	1.97802	3.73626				7.47253		8.68132		12.1978		15.6044	37.6923	0	0	0	0	0	0		0	0	0	0	0	0	0	0.478851
	14	0	0.519481	1.94805				7.4026		9.74026		15.7143		20.5195	43.3766	0	0	0	0	0	0		0	0	0	0	0	0	0	0.452899
	15	0	1.44092	1.72911				5.90778		8.21326		12.2478		23.6311	48.415	0	0	0	0	0	0		0	0	0	0	0	0	0	0.582524
	16	0	1.91159	4.06213				8.48268		8.24373		11.3501		12.9032	37.3955	0	0	0	0	0	0		0	0	0	0	0	0	0	0.521739
	140	0	5.3012	7.71084	9.39759		16.0241			21.2048	24.4578	29.0361	30.4819	41.9277		0	0	0	0	0	0		0	0	0	0	0	0
	141	0	2.39726	4.10959	5.3653		12.1005			17.1233	18.7215	21.4612	21.0046	35.0457		0	0	0	0	0	0		0	0	0	0	0	0
	142	0	2.875	5.375	6.125		14.25			18.25	20.625	22.25	24.75	41.25		0	0	0	0	0	0		0	0	0	0	0	0
	143	0	4.65718	6.8564	8.27943		16.0414			19.793	22.3803	24.8383	25.2264	37.3868		0	0	0	0	0	0		0	0	0	0	0	0
Wuhan Male	17	0	-7.62431	-11.6022	-15.0276	-21.6575	-19.558		-9.17127	-4.53039	-0.773481	6.85083	8.50829	23.6464		0	1	3	3	2	1		1	1	0	0	0	0
	18	0	-8.64662	-12.5313	-16.416	-21.5539	-16.5414		-5.76441	-3.88471	1.25313	9.02256	9.14787	29.0727		0	1	3	4	1	1		0	0	0	0	0	0
	19	0	-6.49819	-10.4693	-14.0794	-20.2166	-21.5403		-11.793	-5.77617	-3.12876	1.32371	2.52708	13.3574		0	1	4	4	2	1		0	0	0	0	0	0
	20	0	-6.95187	-11.4439	-14.3316	-21.2834	-19.5722		-11.123	-7.91444	-6.73797	-2.03209	1.81818	22.246		0	1	2	3	3	1		1	1	0	0	0	0
	21	0	-7.42925	-10.6132		-15.684		-7.66509		-1.17925		6.25	4.83491	20.9906	55.3066	0	2	3		2		1		0	0	0	0	0	0	0.531511		896000		796000		nd		Y
	22	0	-8.53801	-11.9298		-21.0526		-12.2807		-4.5614		1.05263	0.701754	9.47368	34.6199	0	1	2		2		1		1	0	0	0	0	0	0.608167		1060000		1160000		nd		N
	23	0	-8.48268	-10.7527		-21.7443		-17.6822		-9.319		-1.79211	-0.358423	10.9916	35.2449	0	2	3		1		1		1	0	0	0	0	0	0.441696		1520000		839000		nd		Y
	24	0	-9.3929	-13.173		-21.5349		-16.4948		-10.3093		-1.26002	-0.91638	13.173	41.3517	0	2	2		1		1		0	0	0	0	0	0	0.486224		13200		91100		nd		Y
	25	0	-6.71429	-11.7143				-10.2857		-4.57143		5.85714		24	63.4286	0	1	2				1		0		0		0	0	0.524476
	26	0	-8.64041	-13.4689				-7.49682		-7.36976		-0.25413		10.1652	34.0534	0	1	2				0		0		0		0	0	0.56872
	27	0	-8.67526	-15.7093				-9.8476		-4.45487		1.87573		9.4959	30.9496	0	1	1				0		0		0		0	0	0.537153
	28	0	-7.85634	-11.1111				-11.7845		-2.58137		0.785634		14.927	42.312	0	2	2				1		0		0		0	0	0.630915
	29																														41200000		1620000		157000
	30																														102000000		4340000		909000
	31																														53300000		3160000		464000
	32																																				Y
	33																																				Y
	34																																				Y
	35																																				Y
Delta Male	36	0	-6.30952	-10.4762	-12.7381	-17.381	-14.881	-10.8333		-4.64286		-0.357143		3.92857	20.4762	0	0	2	3	3	1	1	0	0		0		0	0	0.592885		2450000		18100000		nd		Y
	37	0	-5.91518	-10.1562	-12.0536	-8.03571	-3.01339	-1.11607		3.45982		7.8125		16.4063	36.0491	0	0	1	2	1	0	0	0	0		0		0	0	0.410172		6800000		44500000		nd		Y
	38	0	-6.28445	-10.9151	-13.2304	-14.2227	-12.3484	-8.26902		-3.52811		0.441014		9.04079	33.6273	0	1	1	2	1	1	0	0	0		0		0	0	0.577558		1520000		9680000		nd		Y
	39	0	-5.25687	-8.60215	-10.6332	-9.67742	-7.28793	-5.49582		-0.83632		3.7037		9.43847	25.2091	0	0	2	2	2	1	0	0	0		0		0	0	0.572519		1420000		9110000		nd		Y
	40																														1060000000		261000000		38000000		Y
	41																														1210000		8650000		nd		Y
	42																														680000000		89500000		nd		N
	43																														1280000000		125000000		57400000		Y
Omicron/BA.1 Male	44	0	0.443459	0.443459	1.21951	3.88027	3.7694	4.76718		5.87583		7.98226		10.7539	29.2683	0	0	0	1	1	1	0	0	0		0		0	0	0.857633		1570000		9060000		nd		Y
	45	0	-1.84382	-2.81996	-2.49458	-1.30152	0	0.10846		1.95228		2.60304		4.55531	22.0174	0	0	0	1	0	0	0	0	0		0		0	0	0.711111		2110000		10200000		nd		N
	46	0	-1.04895	-0.34965	0.699301	-0.34965	5.12821	6.29371		8.27506		12.0047		16.317	31.9347	0	0	0	0	1	0	0	0	0		0		0	0	0.530035		2040000		11100000		nd		Y
	47	0	-0.250941	-1.25471	0.250941	3.88959	4.14053	4.89335		6.90088		11.9197		21.4555	39.2723	0	0	0	0	1	1	0	0	0		0		0	0	0.540541		2900000		15600000		nd		Y
	48																														159000000		27000000		nd		Y
	49																														2860000000		168000000		48900000		Y
	50																														237000000		47900000		nd		Y
	51																														605000000		65900000		nd		Y
Mock Female	52	0	6.33374	8.16078	7.91717		15.7125			22.5335	25.2132	25.7	34.84	41.4129		0	0	0	0	0	0		0	0	0	0	0	0
	53	0	4.87179	8.46154	8.84615		16.5385			16.5385	20	20.38	21.03	41.7949		0	0	0	0	0	0		0	0	0	0	0	0
	54	0	1.3683	3.76283	5.9293		14.1391			16.8757	19.4983	24.29	24.97	33.6374		0	0	0	0	0	0		0	0	0	0	0	0
	55	0	0.485437					14.9272		15.7767		21.4806	23.665	34.3447	91.3835	0	0	0	0	0	0		0	0	0	0	0	0	0	0.380469
	56	0	4.17633					17.9814		22.5058		29.6984	30.9745	43.0394	85.8469	0	0	0	0	0	0		0	0	0	0	0	0	0	0.436954
	57	0	4.29293					13.8889		16.6667		19.3182	22.7273	44.5707	79.4192	0	0	0	0	0	0		0	0	0	0	0	0	0	0.492611
	58	0	1.84453					11.8577		11.8577		18.8406	20.6851	36.3636	84.058	0	0	0	0	0	0		0	0	0	0	0	0	0	0.501074
	59	0	0.743494					10.9046		12.0198		17.9678	18.7113	35.6877	83.1475	0	0	0	0	0	0		0	0	0	0	0	0	0	0.541272
	60	0	3.85714					11.5714		14		17.2857	21.7143	43	87.2857	0	0	0	0	0	0		0	0	0	0	0	0	0	0.533944
	61	0	2.30863					13.8518		17.74		23.8153	26.9745	38.8821	93.4386	0	0	0	0	0	0		0	0	0	0	0	0	0	0.502513
	62	0	1.93402					14.562		15.6997		22.1843	23.8908	36.405	86.4619	0	0	0	0	0	0		0	0	0	0	0	0	0	0.488103
	63	0	1.73913	2.36025				10.3106		12.2981		17.6398		29.6894	53.6646	0	0	0	0	0	0		0	0	0	0	0	0	0	0.485044
	64	0	1.01925	2.71801				9.28652		13.2503		15.2888		19.1393	41.2231	0	0	0	0	0	0		0	0	0	0	0	0	0	0.481155
	65	0	7.16113	9.33504				12.7877		19.1816		19.9488		45.2685	82.9923	0	0	0	0	0	0		0	0	0	0	0	0	0	0.55905
	66	0	5.22959	7.39796				10.8418		17.602		23.3418		35.3316	73.7245	0	0	0	0	0	0		0	0	0	0	0	0	0	0.51395
	144	0	4.12088	7.28022	6.59341		15.9341			21.2912	25.9615	28.8462	32.1429	42.7198		0	0	0	0	0	0		0	0	0	0	0	0
	145	0	4.047	6.78851	7.04961		15.7963			23.107	25.9791	31.7232	34.0731	49.2167		0	0	0	0	0	0		0	0	0	0	0	0
	146	0	3.04094	4.91228	5.61404		9.47368			13.6842	15.6725	17.7778	18.5965	32.9825		0	0	0	0	0	0		0	0	0	0	0	0
Wuhan Female	67	0	-8.74832	-11.4401	-16.0162	-21.1306	-13.1898		-3.76851	1.74966	6.99865	11.8439	15.6124	35.5316		0	1	3	2	2	0		0	0	0	0	0	0
	68	0	-8.25	-12.875	-16	-20.5	-13.5		-4.75	-0.75	2.875	9.875	12.5	32.625		0	1	1	1	0	0		0	0	0	0	0	0
	69	0	-7.97101	-14.7826	-15.2174	-18.2609	-15.3623		-6.08696	-1.73913	1.44928	5.94203	8.98551	24.4928		0	1	3	2	2	1		0	0	0	0	0	0
	70	0	-7.88804	-14.1221	-16.7939	-23.4097	-18.9567		-7.50636	-4.70738	-1.65394	5.85242	9.66921	24.6819		0	1	1	1	0	0		0	0	0	0	0	0
	71	0	-8.24742	-11.1111		-14.7766		-4.35281		3.78007		11.9129	13.8603	29.6678	80.4124	0	1	2		0		0		0	0	0	0	0	0	0.571429		223000		596000		nd		Y
	72	0	-5.69106	-9.07859		-10.1626		-0.406504		9.07859		19.6477	22.8997	49.458	101.355	0	1	1		1		0		0	0	0	0	0	0	0.605653		76800		224000		nd		Y
	73	0	-8.90805	-12.5		-22.8448		-9.62644		-1.00575		10.4885	13.0747	33.1897	98.7069	0	0	1		1		0		0	0	0	0	0	0	0.578453		nd		nd		nd		N
	74	0	-8.79397	-13.191		-20.1005		-11.5578		-3.1407		6.78392	9.67337	29.0201	77.2613	0	1	2		1		0		0	0	0	0	0	0	0.566974		22800		nd		nd		Y
	75	0	-11.8239	-13.9623				-3.89937		2.26415		10.3145		26.6667	56.8553	0	1	1				0		0		0		0	0	0.481155
	76	0	-4.95169	-9.17874				3.01932		8.09179		15.7005		31.1594	63.0435	0	1	1				0		0		0		0	0
	77	0	-9.62963	-11.7284				-3.82716		3.58025		11.7284		21.1111	50	0	2	2				0		0		0		0	0
	78	0	-12.1365	-15.9292				-14.1593		-4.29836		5.18331		23.1353	56.3843	0	1	2				1		0		0		0	0
	79																														40800000		3360000		639000
	80																														13800000		585000		72200
	81																														18500000		1180000		161000
	82																																				Y
	83																																				Y
	84																																				Y
	85																																				Y
Delta Female	86	0	-4.62633	-7.71056	-11.2693	-6.52432	-2.37248	4.27046		7.59193		11.7438		37.2479	77.4614	0	0	0	1	1	0	0	0	0		0		0	0	0.534759		1950000		11700000		nd		Y
	87	0	-7.875	-12.125	-16	-14.625	-9.375	-6.5		0.375		7		32	83.625	0	0	2	2	1	0	0	0	0		0		0	0	0.544588		1900000		12300000		nd		Y
	88	0	-11.2469	-14.5477	-17.6039	-16.5037	-10.5134	-5.25672		2.93399		8.67971		27.9951	61.6137	0	0	1	1	2	1	0	0	0		0		0	0	0.529501		1490000		9950000		nd		Y
	89	0	-9.72376	-14.6961	-18.011	-23.7569	-15.3591	-10.0552		0.331492		8.83978		21.4365	54.6961	0	0	1	2	2	0	0	0	0		0		0	0	0.428571		2590000		13100000		nd		N
	90																														68500000		208000000		5600000		Y
	91																														15900000		23900000		nd		Y
	92																														13300000		66700000		nd		Y
	93																														26600000		109000000		nd		Y
Omicron/BA.1 Female	94	0	3.4398	7.98526	5.03686	10.0737	13.3907	15.2334		17.0762		25.1843		52.5799	86.2408	0	0	0	1	0	0	0	0	0		0		0	0	0.527704		1740000		11000000		nd		Y
	95	0	1.21413	3.09051	6.29139	10.7064	13.1347	15.6733		18.8742		26.0486		47.1302	72.9581	0	0	0	0	0	0	0	0	0		0		0	0	0.638162		949000		7000000		nd		N
	96	0	3.79581	6.15183	5.89005	11.7801	15.5759	18.1937		24.8691		36.5183		58.9005	97.3822	0	0	1	1	1	1	0	0	0		0		0	0	0.397878		1500000		9670000		nd		Y
	97	0	5.10083	6.40569	5.10083	6.99881	12.8114	14.9466		18.5053		25.2669		39.0273	71.6489	0	0	1	1	1	1	0	0	0		0		0	0	0.552868		2420000		12000000		nd		Y
	98																														92300		343000		nd		Y
	99																														4030000		8050000		nd		Y
	100																														2900000		5500000		nd		Y
	101																														739000		1910000		nd		Y
																																			nd = not detected

## Sheet: Figure 2 (and S4)
	output	GFAP Quantification (% of stained area)										IBA1 Quantification (% of stained area)
		Olfactory bulb		Thalamus		Midbrain		Pons		Medulla oblongata		Olfactory bulb		Thalamus		Midbrain		Pons		Medulla oblongata
	day post-infection	4	80	4	80	4	80	4	80	4	80	4	80	4	80	4	80	4	80	4	80
	animal ID
Mock Male	13		0.63		0.78		1.39		0.03		0.45		2.2086		1.4647		1.3119		0.7501		0.8651
	14		4.12		1		5.9		0.38		5.34		2.2013		2.0308		2.2208		1.1546		2.7944
	15		4.19		0.51		3.01		0.09		2.58		2.6115		2.2581		2.6945		1.4654		2.0345
	16		1.65		1.11		2.07		0.12		0.21		2.3711		3.3765		2.4871		2.2826		1.9628
Wuhan Male	153	13.32		4.82		6.74		2.07		6.76		10.1092		6.0851		3.2688		2.6159		1.6841
	154	13.49		6.95		11.91		0.22		2.3		11.6706		4.1268		1.1447		1.8141		1.0932
	155	15.99		5.35		6.2		5.15		9.33		8.2668		2.4063		0.9884		1.698		1.1326
	156	3.3		3.7		6.44		1.63		7.36		2.7366		1.314		1.1561		0.6898		0.8683
	25		7.78		3.12		16.91		1.84		11.71		2.707		3.7965		3.2393		2.4902		4.2416
	26		0.76		1.32		4.78		0.49		9.37		5.1721		3.1277		6.4926		3.0078		4.5433
	27		8.16		5.62		9.56		4.63		14.01		1.4803		2.0131		2.0941		1.2281		2.1328
	28				4.11		13		1.3		12.66				3.7585		4.0186		2.0726		3.8335
Mock Female	63		3.25		1.25		5.07		0.2		1.32		1.4821		2.4165		2.893		2.49		2.8637
	64		0.54		3.37		2.85		0.09		1.6		1.1031		1.8795		1.4354		1.7317		2.1882
	65		4.93		0.85		3.31		1.2		1.03		3.0711		1.8182		1.047		1.2977		1.8479
	66		4.32		1.33		6.04		1.28		2.34		1.6612		2.4885		2.8278		1.3678		2.9854
Wuhan Female	157	11.42		6		9.05		1.6		14.82		8.3015		9.6798		0.9819		2.0627		1.7773
	158	1.23		1.49		4.43		0.17		6.12		9.1838		2.7176		1.6076		0.9047		3.0217
	159	6.01		1.67		3.65		0.51		3.94		11.2259		5.2975		3.45		2.4931		3.5733
	160	6.14		5.01		8.15		1.03		11.94		9.9266		8.4881		6.824		2.3648		3.7515
	75		2.01		5.23		13.79		1.71		13.44		2.9594		2.7389		2.8069		1.471		3.0788
	76		11.34		3.88		20.4		6.07		10.75		2.5601		3.9032		2.124		1.3281		2.6249
	77				6		6.91		1.54		9.84				2.7177		1.6191		2.0227		2.3067
	78		4.38		1.96		8.24		0.09		14.84		3.6556		4.6375		6.3864		3.4229		3.4331

## Sheet: Figure 6
		output	Mock			Wuhan			Delta			Omicron BA.1
		Days post infection	Mean	Upper limit	Lower limit	Mean	Upper limit	Lower limit	Mean	Upper limit	Lower limit	Mean	Upper limit	Lower limit
Male	Latency to eat (s)	17	94.8	139.4	50.3	137.6	195.2	80.1	20.3	119.9	-79.4	22.2	121.9	-77.4
		31	107.7	152.3	63.1	199.8	257.3	142.2	77.8	177.4	-21.9	70.9	170.6	-28.7
		79	90	147.7	32.3	414.8	485.4	344.1	36.3	136	-63.3	294.7	394.4	195
	Time grooming (s)	15	112.9	137.6	88.25	108	139.9	76.09	57	112.3	1.82	58.5	113.7	3.3
		29	135	159.7	110.33	98.7	130.6	66.83	166.5	221.8	111.33	126.7	181.9	71.45
		77	137.8	168.9	106.62	102.7	141	64.45	147.6	202.8	92.4	128.8	184	73.53
	Discrimination index	17	0.29918	0.4332	0.1651	-0.02865	0.1253	-0.1826	0.13133	0.3553	-0.0926	0.04701	0.271	-0.1769
		31	0.19723	0.3313	0.0632	-0.13061	0.0233	-0.2846	0.02937	0.2533	-0.1946	-0.05495	0.169	-0.2789
		79	0.34058	0.4906	0.1905	0.01275	0.1798	-0.1543	0.17273	0.3997	-0.0542	0.08841	0.3153	-0.1385
Female	Latency to eat (s)	17	103.8	150.8	56.8	98.7	156.3	41.2	67.6	167.3	-32	75	174.7	-24.7
		31	69.5	116.5	22.5	73.4	131	15.9	37.6	137.3	-62	22.6	122.2	-77.1
		79	16.7	74.4	-41	31.1	101.7	-39.5	30.6	130.3	-69.1	43.3	143	-56.3
	Time grooming (s)	15	134.6	160.6	108.58	61.6	93.5	29.75	96.2	151.4	40.95	188.9	244.1	133.65
		29	158.2	184.2	132.14	110.3	142.1	78.39	163.1	218.3	107.91	191.1	246.4	135.92
		77	164.7	195.9	133.41	96.8	135.1	58.53	77.2	132.4	21.97	104.9	160.1	49.68
	Discrimination index	17	0.33656	0.4737	0.1994	0.00873	0.1629	-0.1454	0.16871	0.3929	-0.0555	0.08439	0.3086	-0.1398
		31	0.2346	0.3718	0.0974	-0.09323	0.0609	-0.2474	0.06675	0.2909	-0.1574	-0.01757	0.2066	-0.2417
		79	0.37796	0.5298	0.2261	0.05012	0.2165	-0.1162	0.21011	0.4366	-0.0164	0.12579	0.3523	-0.1007

## Sheet: Figure S1
	output	Viral load RdRp (genomic RNA) (copy number/ug of RNA)								Viral load E (genomic RNA) (copy number/ug of RNA)								Viral load E (sub-genomic RNA) (copy number/ug of RNA)								Neurofilament light (log10 pg/mL)
	day post-infection	Mock	4 hours post infection	1	2	4	14	30	80	Mock	4 hours post infection	1	2	4	14	30	80	Mock	4 hours post infection	1	2	4	14	30	80	80
	animal ID
Mock Male	5	nd								nd								nd
	6	nd								nd								nd
	7	nd								nd								nd
	13																									1.8336
	14																									2.3375
	15																									2.2991
	16																									1.8302
Wuhan Male	21								896000								796000								nd	3.475
	22								1060000								1160000								nd	2.0364
	23								1520000								839000								nd	2.4428
	24								13200								91100								nd	1.8484
	102		7720000								267000								205000
	103		1500000								16300								nd
	104			9020000								197000								82200
	105			14300000								564000								298000
	106				9760000								521000								206000
	107				5000000								185000								nd
	108				40100000								1230000								427000
	109					41200000								1620000								157000
	110					102000000								4340000								909000
	111					53300000								3160000								464000
	112						nd								nd								nd
	113						46100								298								nd
	114						nd								nd								nd
	115							48700								6470								nd
	116							4510000								68000								nd
	117							nd								nd								nd
	118							nd								nd								nd
	119							nd								nd								nd
	120							nd								nd								nd
Mock Female	55	nd								nd								nd
	56	nd								nd								nd
	57	nd								nd								nd
	63																									1.8653
	64																									2.3716
	65																									2.5198
	66																									2.4088
Wuhan female	21								223000								596000								nd	2.286
	22								76800								224000								nd	1.8605
	23								nd								nd								nd	2.441
	24								22800								nd								nd	1.777
	121		14000000								288000								242000
	122		172000								1110								nd
	123			6660000								253000								89600
	124			20100000								1070000								483000
	125				7750000								265000								nd
	126				168000000								9240000								1310000
	127				13600000								346000								nd
	128					40800000								3360000								639000
	129					13800000								585000								72200
	130					18500000								1180000								161000
	131						nd								nd								nd
	132						25300								nd								nd
	133						nd								nd								nd
	134							262000								4150								nd
	135							1520000								56900								nd
	136							nd								nd								nd
	137							nd								nd								nd
	138							nd								nd								nd
	139							nd								nd								nd

## Sheet: Figure S3
	output	Viral load RdRp (genomic RNA) (copy number/ug of RNA)					Viral load E (genomic RNA) (copy number/ug of RNA)					Viral load E (sub-genomic RNA) (copy number/ug of RNA)
	day post-infection	Nasal tubinates	Lungs	Olfactory bulbs	Cerebral cortex	Cerebellum	Nasal tubinates	Lungs	Olfactory bulbs	Cerebral cortex	Cerebellum	Nasal tubinates	Lungs	Olfactory bulbs	Cerebral cortex	Cerebellum
	animal ID
Wuhan Male	21	2530000	236000	nd	119000	270000	19600000	nd	544000000	8620000	5760000	nd	nd	nd	nd	nd
	22	621000	325000	nd	936000	nd	8700000	39400	nd	8880000	nd	nd	nd	nd	nd	nd
	23	2290000	162000	nd	624000	1280000	14500000	47600	nd	4290000	8850000	nd	nd	nd	nd	nd
	24	nd	nd	nd	nd	645000	nd	nd	nd	7610000	nd	nd	nd	nd	nd	nd
Delta Male	36	9600000	4770	nd	nd	nd	1830000	nd	nd	nd	nd	nd	nd	nd	nd	nd
	37	393000	6540	nd	nd	nd	614000	nd	nd	nd	nd	nd	nd	nd	nd	nd
	38	188000	5760	nd	nd	nd	97000	9250	nd	nd	nd	nd	nd	nd	nd	nd
	39	213000	1340	nd	nd	nd	94300	nd	nd	nd	nd	nd	nd	nd	nd	nd
Omicron BA.1 Male	44	24100000	1450	nd	nd	nd	3560000	nd	nd	nd	nd	nd	nd	nd	nd	nd
	45	8090000	30500	nd	nd	nd	1440000	nd	nd	nd	nd	nd	nd	nd	nd	nd
	46	3830000	10500	nd	nd	nd	903000	nd	nd	nd	nd	nd	nd	nd	nd	nd
	47	2740000	19900	nd	nd	nd	2260000	19200	nd	nd	nd	nd	nd	nd	nd	nd
Wuhan Female	71	1260000	232000	nd	nd	nd	nd	44100	nd	nd	nd	nd	nd	nd	nd	nd
	72	nd	170000	nd	nd	nd	nd	nd	nd	nd	nd	nd	nd	nd	nd	nd
	73	2160000	153000	nd	nd	nd	nd	47900	nd	nd	nd	nd	nd	nd	nd	nd
	74	2980000	108000	nd	nd	nd	80100	nd	nd	nd	nd	nd	nd	nd	nd	nd
Delta Female	86	187000	4240	nd	nd	nd	129000	nd	nd	nd	nd	nd	nd	nd	nd	nd
	87	162000	nd	nd	nd	nd	nd	nd	nd	nd	nd	nd	nd	nd	nd	nd
	88	409000	10500	nd	nd	nd	265000	nd	nd	nd	nd	nd	nd	nd	nd	nd
	89	76000	33100	nd	nd	nd	155000	24600	nd	nd	nd	nd	nd	nd	nd	nd
Omicron BA.1 Female	94	40400000	nd	5810000	1790000	nd	4730000	nd	2870000	956000	nd	nd	nd	nd	nd	nd
	95	15500000	nd	nd	194000	nd	1170000	nd	nd	202000	nd	nd	nd	nd	nd	nd
	96	93400	13100	nd	27700	nd	285000	17100	681000	92600	nd	nd	nd	nd	nd	nd
	97	944000	38100	nd	nd	nd	390000	32200	nd	nd	nd	nd	nd	nd	nd	nd

## Sheet: Figure S5
	output	LW/BW ratio	LW/BW ratio
	day post-infection	4	80
	animal ID
Mock Male	5		0.469851
	6		0.436681
	7		0.412882
	8		0.447427
	9		0.383142
	10		0.426136
	11		0.399734
	12		0.444444
	13		0.478851
	14		0.452899
	15		0.582524
	16		0.521739
Wuhan Male	21		0.531511
	22		0.608167
	23		0.441696
	24		0.486224
	25		0.524476
	26		0.56872
	27		0.537153
	28		0.630915
	32	1.27
	33	1.09
	34	1.35
	35	1.24
Delta Male	36		0.592885
	37		0.410172
	38		0.577558
	39		0.572519
	40	0.880503
	41	0.645161
	42	0.97629
	43	0.83632
Omicron/BA.1 Male	44		0.857633
	45		0.711111
	46		0.530035
	47		0.540541
	48	0.612745
	49	0.698487
	50	0.548847
	51	0.801068
Mock Female	55		0.380469
	56		0.436954
	57		0.492611
	58		0.501074
	59		0.541272
	60		0.533944
	61		0.502513
	62		0.488103
	63		0.485044
	64		0.481155
	65		0.55905
	66		0.51395
Wuhan Female	71		0.571429
	72		0.605653
	73		0.578453
	74		0.566974
	75		0.481155
	144	1.235
	145	1.056
	146	1.11
	147	1.358
Delta Female	86		0.534759
	87		0.544588
	88		0.529501
	89		0.428571
	90	1.49626
	91	1.4157
	92	1.37845
	93	1.17955
Omicron/BA.1 Female	94		0.527704
	95		0.638162
	96		0.397878
	97		0.552868
	98	0.861009
	99	0.581395
	100	0.885936
	101	0.746269

## Sheet: Figure S6
id	Name	biotype	description	logic_name	version	Female: 4 dpi up	Female: 4 dpi down	Male: 4 dpi up	Male: 4 dpi down	Female: 80 dpi up	Female: 80 dpi down	Male: 80 dpi up	Male: 80 dpi down
gene:ENSMAUG00000008624	Pcdhga8	protein_coding	protocadherin gamma subfamily A, 8 [Source:MGI Symbol;Acc:MGI:1935221]	ensembl	1	True	False	False	False	False	False	False	True
gene:ENSMAUG00000017512	Lpl	protein_coding	lipoprotein lipase [Source:NCBI gene;Acc:101841994]	ensembl	1	True	False	False	False	False	False	False	True
gene:ENSMAUG00000007276	Ncan	protein_coding	neurocan [Source:NCBI gene;Acc:101836771]	ensembl	1	True	False	False	False	False	True	False	True
gene:ENSMAUG00000008324	Slc1a2	protein_coding	solute carrier family 1 member 2 [Source:NCBI gene;Acc:101827891]	ensembl	1	True	False	False	False	False	True	False	True
gene:ENSMAUG00000014214	Bcl11b	protein_coding	BAF chromatin remodeling complex subunit BCL11B [Source:NCBI gene;Acc:101836010]	ensembl	1	True	False	False	False	False	False	False	True
gene:ENSMAUG00000021548	Cyp2g1	protein_coding	cytochrome P450 2G1 [Source:NCBI gene;Acc:101827556]	ensembl	1	False	True	False	False	False	False	False	True
gene:ENSMAUG00000021403	Wfs1	protein_coding	wolframin ER transmembrane glycoprotein [Source:NCBI gene;Acc:101837234]	ensembl	1	False	False	False	False	False	True	False	True
gene:ENSMAUG00000007510	Chrm4	protein_coding	cholinergic receptor muscarinic 4 [Source:NCBI gene;Acc:101839693]	ensembl	1	False	False	False	False	False	True	False	True
gene:ENSMAUG00000012900	Grasp	protein_coding	general receptor for phosphoinositides 1 associated scaffold protein [Source:NCBI gene;Acc:101831826]	ensembl	1	False	False	False	False	False	True	False	True
gene:ENSMAUG00000016404	Ryr1	protein_coding	ryanodine receptor 1, skeletal muscle [Source:MGI Symbol;Acc:MGI:99659]	ensembl	1	False	False	False	False	False	True	False	True
gene:ENSMAUG00000020391	2010300C02Rik	protein_coding	KIAA1211 like [Source:NCBI gene;Acc:101824268]	ensembl	1	False	False	False	False	False	True	False	True
gene:ENSMAUG00000014646	Bpifa1	protein_coding	BPI fold containing family A, member 1 [Source:MGI Symbol;Acc:MGI:1338036]	ensembl	1	False	False	False	False	False	True	False	True
gene:ENSMAUG00000016226	Ngef	protein_coding	neuronal guanine nucleotide exchange factor	ensembl	1	False	False	False	False	False	True	False	True
gene:ENSMAUG00000020335	Cpne6	protein_coding	copine 6 [Source:NCBI gene;Acc:101833809]	ensembl	1	False	False	False	False	False	False	False	True
gene:ENSMAUG00000013014	Coro1a	protein_coding	coronin 1A [Source:NCBI gene;Acc:101841934]	ensembl	1	False	False	False	False	False	False	False	True
gene:ENSMAUG00000021860	Obp2b	protein_coding	odorant-binding protein 2a-like [Source:NCBI gene;Acc:101843357]	ensembl	1	False	False	False	False	False	False	False	True
gene:ENSMAUG00000021201	Camkv	protein_coding	CaM kinase like vesicle associated [Source:NCBI gene;Acc:101835331]	ensembl	1	False	False	False	False	False	False	False	True
gene:ENSMAUG00000018963	Gfy	protein_coding	golgi associated olfactory signaling regulator [Source:NCBI gene;Acc:101826411]	ensembl	1	False	False	False	False	False	False	False	True
gene:ENSMAUG00000019072	Baiap2	protein_coding	BAR/IMD domain containing adaptor protein 2 [Source:NCBI gene;Acc:101843935]	ensembl	1	False	False	False	False	False	False	False	True
gene:ENSMAUG00000018666	Prr7	protein_coding	proline rich 7, synaptic [Source:NCBI gene;Acc:101829007]	ensembl	1	False	False	False	False	False	False	False	True
gene:ENSMAUG00000015107	Limd2	protein_coding	LIM domain containing 2 [Source:NCBI gene;Acc:101823540]	ensembl	1	False	False	False	False	False	False	False	True
gene:ENSMAUG00000002378	Mmp17	protein_coding	matrix metallopeptidase 17 [Source:NCBI gene;Acc:101834213]	ensembl	1	False	False	False	False	False	False	False	True
gene:ENSMAUG00000001262	Icam5	protein_coding	intercellular adhesion molecule 5 [Source:NCBI gene;Acc:101834387]	ensembl	1	False	False	False	False	False	False	False	True
gene:ENSMAUG00000004359	Kcnk2	protein_coding	potassium channel, subfamily K, member 2 [Source:MGI Symbol;Acc:MGI:109366]	ensembl	1	False	False	False	False	False	False	False	True
gene:ENSMAUG00000010450	Pkp2	protein_coding	plakophilin 2 [Source:NCBI gene;Acc:101830795]	ensembl	1	False	False	False	False	False	False	False	True
gene:ENSMAUG00000015120	Scn5a	protein_coding	sodium voltage-gated channel alpha subunit 5 [Source:NCBI gene;Acc:101827357]	ensembl	1	False	False	False	False	False	False	False	True
gene:ENSMAUG00000021872	Klhl35	protein_coding	kelch like family member 35 [Source:NCBI gene;Acc:101829530]	ensembl	1	False	False	False	False	False	False	False	True
gene:ENSMAUG00000014637	Atp2c2	protein_coding	ATPase secretory pathway Ca2+ transporting 2 [Source:NCBI gene;Acc:101836206]	ensembl	1	False	False	False	False	False	False	False	True
gene:ENSMAUG00000013518	Reg3gamma	protein_coding	regenerating islet-derived protein 3-gamma-like [Source:NCBI gene;Acc:101829725]	ensembl	1	False	False	False	False	False	False	False	True
gene:ENSMAUG00000010121	Slc8a2	protein_coding	solute carrier family 8 member A2 [Source:NCBI gene;Acc:101828775]	ensembl	1	False	False	False	False	False	False	False	True
gene:ENSMAUG00000011895	Ssbp4	protein_coding	single stranded DNA binding protein 4 [Source:NCBI gene;Acc:101830832]	ensembl	1	False	False	False	False	False	False	False	True
gene:ENSMAUG00000010220	Ctnnbip1	protein_coding	beta-catenin-interacting protein 1 [Source:NCBI gene;Acc:101829366]	ensembl	1	False	True	False	False	False	False	True	False
gene:ENSMAUG00000014321	Tcf7l2	protein_coding	transcription factor 7 like 2 [Source:NCBI gene;Acc:101831174]	ensembl	1	False	False	False	False	True	False	True	False
gene:ENSMAUG00000016219	Tanc1	protein_coding	tetratricopeptide repeat, ankyrin repeat and coiled-coil containing 1 [Source:NCBI gene;Acc:101842598]	ensembl	1	False	False	False	False	False	False	True	False
gene:ENSMAUG00000019419	Fos	protein_coding	Fos proto-oncogene, AP-1 transcription factor subunit [Source:NCBI gene;Acc:101831721]	ensembl	1	False	False	False	False	False	False	True	False
gene:ENSMAUG00000011123	Atf3	protein_coding	activating transcription factor 3 [Source:NCBI gene;Acc:101841654]	ensembl	1	False	False	False	False	False	False	True	False
gene:ENSMAUG00000000071	Tigd2	protein_coding	tigger transposable element derived 2 [Source:NCBI gene;Acc:101829354]	ensembl	1	False	False	False	False	False	False	True	False
gene:ENSMAUG00000010791	Shox2	protein_coding	short stature homeobox 2 [Source:NCBI gene;Acc:101843780]	ensembl	1	False	False	False	False	False	False	True	False
gene:ENSMAUG00000016910	Cxcl2	protein_coding	C-X-C motif chemokine 2-like [Source:NCBI gene;Acc:101834882]	ensembl	1	False	False	False	False	False	False	True	False
gene:ENSMAUG00000021250	Zfp36	protein_coding	ZFP36 ring finger protein [Source:NCBI gene;Acc:101834778]	ensembl	1	False	False	False	False	False	False	True	False
gene:ENSMAUG00000001071	Sptssb	protein_coding	serine palmitoyltransferase small subunit B [Source:NCBI gene;Acc:101842121]	ensembl	1	False	False	False	False	False	False	True	False
gene:ENSMAUG00000011126	Zfp106	protein_coding	zinc finger protein 106 [Source:NCBI gene;Acc:101835669]	ensembl	1	True	False	False	False	False	True	False	False
gene:ENSMAUG00000012263	Syt1	protein_coding	synaptotagmin 1 [Source:NCBI gene;Acc:101841432]	ensembl	1	True	False	True	False	False	False	False	False
gene:ENSMAUG00000016602	Srgap1	protein_coding	SLIT-ROBO Rho GTPase activating protein 1 [Source:MGI Symbol;Acc:MGI:2152936]	ensembl	1	True	False	False	False	False	False	False	False
gene:ENSMAUG00000012191	Best3	protein_coding	bestrophin 3 [Source:NCBI gene;Acc:101843347]	ensembl	1	True	False	False	False	False	False	False	False
gene:ENSMAUG00000012800	Rbm12	protein_coding	copine 1 [Source:NCBI gene;Acc:101840968]	ensembl	1	True	False	False	False	False	False	False	False
gene:ENSMAUG00000003161	Ptpn4	protein_coding	protein tyrosine phosphatase non-receptor type 4 [Source:NCBI gene;Acc:101832531]	ensembl	1	True	False	False	False	False	False	False	False
gene:ENSMAUG00000016321	Cerkl	protein_coding	ceramide kinase like [Source:NCBI gene;Acc:101829488]	ensembl	1	True	False	False	False	False	False	False	False
gene:ENSMAUG00000018107	Cask	protein_coding	calcium/calmodulin-dependent serine protein kinase (MAGUK family) [Source:MGI Symbol;Acc:MGI:1309489]	ensembl	1	True	False	False	False	False	False	False	False
gene:ENSMAUG00000020749	Tia1	protein_coding	TIA1 cytotoxic granule associated RNA binding protein [Source:NCBI gene;Acc:101832273]	ensembl	1	True	False	False	False	False	False	False	False
gene:ENSMAUG00000018902	Ubr5	protein_coding	ubiquitin protein ligase E3 component n-recognin 5 [Source:NCBI gene;Acc:101841717]	ensembl	1	True	False	False	False	False	False	False	False
gene:ENSMAUG00000020387	Kpna3	protein_coding	karyopherin (importin) alpha 3 [Source:MGI Symbol;Acc:MGI:1100863]	ensembl	1	True	False	False	False	False	False	False	False
gene:ENSMAUG00000018478	Ccdc25	protein_coding	coiled-coil domain containing 25 [Source:NCBI gene;Acc:101831856]	ensembl	1	True	False	False	False	False	False	False	False
gene:ENSMAUG00000012750	Tnrc6a	protein_coding	trinucleotide repeat containing adaptor 6A [Source:NCBI gene;Acc:101827719]	ensembl	1	True	False	False	False	False	False	False	False
gene:ENSMAUG00000000765	Zbtb38	protein_coding	zinc finger and BTB domain containing 38 [Source:NCBI gene;Acc:101832218]	ensembl	1	True	False	False	False	False	False	False	False
gene:ENSMAUG00000008851	Zfp329	protein_coding	zinc finger protein 329 [Source:NCBI gene;Acc:101822986]	ensembl	1	True	False	False	False	False	False	False	False
gene:ENSMAUG00000020667	Acer2	protein_coding	alkaline ceramidase 2 [Source:NCBI gene;Acc:101822580]	ensembl	1	True	False	False	False	False	False	False	False
gene:ENSMAUG00000000176		protein_coding		ensembl	1	True	False	False	False	False	False	False	False
gene:ENSMAUG00000012723	Ankib1	protein_coding	ankyrin repeat and IBR domain containing 1 [Source:NCBI gene;Acc:101822695]	ensembl	1	True	False	False	False	False	False	False	False
gene:ENSMAUG00000020573		protein_coding		ensembl	1	True	False	False	False	False	False	False	False
gene:ENSMAUG00000012160		protein_coding	RAB32, member RAS oncogene family [Source:NCBI gene;Acc:101843551]	ensembl	1	True	False	True	False	False	False	False	False
gene:ENSMAUG00000012227	Cdk14	protein_coding	cyclin dependent kinase 14 [Source:NCBI gene;Acc:101831794]	ensembl	1	True	False	True	False	False	False	False	False
gene:ENSMAUG00000017776	Phf20	protein_coding	PHD finger protein 20 [Source:NCBI gene;Acc:101827716]	ensembl	1	True	False	True	False	False	False	False	False
gene:ENSMAUG00000020200	Kcnj2	protein_coding	potassium inwardly rectifying channel subfamily J member 2 [Source:NCBI gene;Acc:101832708]	ensembl	1	True	False	True	False	False	False	False	False
gene:ENSMAUG00000015926	Invs	protein_coding	inversin [Source:NCBI gene;Acc:101837715]	ensembl	1	True	False	False	False	False	False	False	False
gene:ENSMAUG00000019502	Cyp4v3	protein_coding	cytochrome P450 4V2 [Source:NCBI gene;Acc:101842758]	ensembl	1	True	False	False	False	False	False	False	False
gene:ENSMAUG00000016784		protein_coding	zinc finger protein 431 [Source:NCBI gene;Acc:101838445]	ensembl	1	True	False	False	False	False	False	False	False
gene:ENSMAUG00000018835	Edem3	protein_coding	ER degradation enhancing alpha-mannosidase like protein 3 [Source:NCBI gene;Acc:101826257]	ensembl	1	True	False	False	False	False	False	False	False
gene:ENSMAUG00000018812	Dip2c	protein_coding	disco interacting protein 2 homolog C [Source:NCBI gene;Acc:101825314]	ensembl	1	True	False	False	False	False	False	False	False
gene:ENSMAUG00000008174	Sec23a	protein_coding	SEC23 homolog A, COPII coat complex component [Source:MGI Symbol;Acc:MGI:1349635]	ensembl	1	True	False	False	False	False	False	False	False
gene:ENSMAUG00000012754		protein_coding	STE20-related kinase adapter protein beta [Source:NCBI gene;Acc:101825816]	ensembl	1	True	False	False	False	False	False	False	False
gene:ENSMAUG00000014164	Mid2	protein_coding	midline 2 [Source:NCBI gene;Acc:101838260]	ensembl	1	True	False	False	False	False	False	False	False
gene:ENSMAUG00000004814		protein_coding	polyhomeotic-like protein 1 [Source:NCBI gene;Acc:106023108]	ensembl	1	True	False	False	False	False	False	False	False
gene:ENSMAUG00000006892	Trio	protein_coding	triple functional domain (PTPRF interacting) [Source:MGI Symbol;Acc:MGI:1927230]	ensembl	1	True	False	False	False	False	False	False	False
gene:ENSMAUG00000016478	Elavl3	protein_coding	ELAV like RNA binding protein 3 [Source:NCBI gene;Acc:101824367]	ensembl	1	True	False	False	False	False	False	False	False
gene:ENSMAUG00000009412	Rsf1	protein_coding	remodeling and spacing factor 1 [Source:NCBI gene;Acc:101822481]	ensembl	1	True	False	False	False	False	False	False	False
gene:ENSMAUG00000010314		protein_coding	transmembrane and coiled-coil domain family 1 [Source:NCBI gene;Acc:101831832]	ensembl	1	True	False	True	False	False	False	False	False
gene:ENSMAUG00000000108	Itgb8	protein_coding	integrin subunit beta 8 [Source:NCBI gene;Acc:101841399]	ensembl	1	True	False	False	False	False	False	False	False
gene:ENSMAUG00000017369	Sppl2a	protein_coding	signal peptide peptidase like 2A [Source:NCBI gene;Acc:101844269]	ensembl	1	True	False	False	False	False	False	False	False
gene:ENSMAUG00000009088	Papolg	protein_coding	poly(A) polymerase gamma [Source:NCBI gene;Acc:101823274]	ensembl	1	True	False	False	False	False	False	False	False
gene:ENSMAUG00000015275		protein_coding		ensembl	1	True	False	False	False	False	False	False	False
gene:ENSMAUG00000010030	Brinp3	protein_coding	BMP/retinoic acid inducible neural specific 3 [Source:NCBI gene;Acc:101822753]	ensembl	1	True	False	False	False	False	False	False	False
gene:ENSMAUG00000021919		protein_coding		ensembl	1	True	False	True	False	False	False	False	False
gene:ENSMAUG00000000818	Haus3	protein_coding	HAUS augmin like complex subunit 3 [Source:NCBI gene;Acc:101824519]	ensembl	1	True	False	False	False	False	False	False	False
gene:ENSMAUG00000004068	Dpysl3	protein_coding	dihydropyrimidinase-like 3 [Source:MGI Symbol;Acc:MGI:1349762]	ensembl	1	True	False	False	False	False	False	False	False
gene:ENSMAUG00000001104	Gsap	protein_coding	gamma-secretase activating protein [Source:MGI Symbol;Acc:MGI:2442259]	ensembl	1	True	False	True	False	False	False	False	False
gene:ENSMAUG00000021761	Tbc1d23	protein_coding	TBC1 domain family, member 23 [Source:MGI Symbol;Acc:MGI:1914831]	ensembl	1	True	False	False	False	False	False	False	False
gene:ENSMAUG00000015404		protein_coding		ensembl	1	True	False	False	False	False	False	False	False
gene:ENSMAUG00000001868	Syt14	protein_coding	synaptotagmin 14 [Source:NCBI gene;Acc:101836748]	ensembl	1	True	False	False	False	False	False	False	False
gene:ENSMAUG00000002111	Kifap3	protein_coding	kinesin associated protein 3 [Source:NCBI gene;Acc:101826178]	ensembl	1	True	False	False	False	False	False	False	False
gene:ENSMAUG00000018816	Rbfox2	protein_coding	RNA binding fox-1 homolog 2 [Source:NCBI gene;Acc:101844516]	ensembl	1	True	False	True	False	False	False	False	False
gene:ENSMAUG00000013790	9330182L06Rik	protein_coding	KIAA1324 like [Source:NCBI gene;Acc:101842908]	ensembl	1	True	False	False	False	False	False	False	False
gene:ENSMAUG00000012797		protein_coding	AT-rich interaction domain 4B [Source:NCBI gene;Acc:101831130]	ensembl	1	True	False	False	False	False	False	False	False
gene:ENSMAUG00000005850		protein_coding	F-box protein 3 [Source:NCBI gene;Acc:101822625]	ensembl	1	True	False	False	False	False	False	False	False
gene:ENSMAUG00000012827	Tbc1d5	protein_coding	TBC1 domain family member 5 [Source:NCBI gene;Acc:101837867]	ensembl	1	True	False	False	False	False	False	False	False
gene:ENSMAUG00000003596		protein_coding		ensembl	1	True	False	False	False	False	False	False	False
gene:ENSMAUG00000002141	Ptprf	protein_coding	protein tyrosine phosphatase receptor type F [Source:NCBI gene;Acc:101828938]	ensembl	1	True	False	False	False	False	False	False	False
gene:ENSMAUG00000021977	Astn1	protein_coding	astrotactin 1 [Source:NCBI gene;Acc:101839462]	ensembl	1	True	False	False	False	False	True	False	False
gene:ENSMAUG00000010886		protein_coding	centriolar coiled-coil protein 110 [Source:NCBI gene;Acc:101825674]	ensembl	1	True	False	False	False	False	False	False	False
gene:ENSMAUG00000013565	Greb1l	protein_coding	GREB1 like retinoic acid receptor coactivator [Source:NCBI gene;Acc:101840232]	ensembl	1	True	False	False	False	False	False	False	False
gene:ENSMAUG00000022153	Stard4	protein_coding	StAR-related lipid transfer (START) domain containing 4 [Source:MGI Symbol;Acc:MGI:2156764]	ensembl	1	True	False	False	False	False	False	False	False
gene:ENSMAUG00000012090	Akap13	protein_coding	A kinase (PRKA) anchor protein 13 [Source:MGI Symbol;Acc:MGI:2676556]	ensembl	1	True	False	False	False	False	False	False	False
gene:ENSMAUG00000010969	Olfr1438-ps1	protein_coding	olfactory receptor 5A2 [Source:NCBI gene;Acc:101843254]	ensembl	1	True	False	False	False	False	False	False	False
gene:ENSMAUG00000022192		protein_coding		ensembl	1	True	False	False	False	False	False	False	False
gene:ENSMAUG00000013836	Tdp1	protein_coding	tyrosyl-DNA phosphodiesterase 1 [Source:NCBI gene;Acc:101842503]	ensembl	1	True	False	False	False	False	False	False	False
gene:ENSMAUG00000019753	Cyp2r1	protein_coding	vitamin D 25-hydroxylase [Source:NCBI gene;Acc:101831768]	ensembl	1	True	False	False	False	False	False	False	False
gene:ENSMAUG00000001698	Igfbp5	protein_coding	insulin like growth factor binding protein 5 [Source:NCBI gene;Acc:101824785]	ensembl	1	True	False	False	False	False	False	False	False
gene:ENSMAUG00000000096	Ptprd	protein_coding	protein tyrosine phosphatase, receptor type, D [Source:MGI Symbol;Acc:MGI:97812]	ensembl	1	True	False	False	False	False	False	False	False
gene:ENSMAUG00000016249	Lsm11	protein_coding	LSM11, U7 small nuclear RNA associated [Source:NCBI gene;Acc:101841451]	ensembl	1	True	False	True	False	False	False	False	False
gene:ENSMAUG00000001189	Ddr2	protein_coding	discoidin domain receptor tyrosine kinase 2 [Source:NCBI gene;Acc:101841710]	ensembl	1	True	False	False	False	False	False	False	False
gene:ENSMAUG00000012283	Cacna2d3	protein_coding	calcium channel, voltage-dependent, alpha2/delta subunit 3 [Source:MGI Symbol;Acc:MGI:1338890]	ensembl	1	True	False	True	False	False	False	False	False
gene:ENSMAUG00000019117	Nyap2	protein_coding	neuronal tyrosine-phosphorylated phosphoinositide-3-kinase adaptor 2 [Source:NCBI gene;Acc:101831613]	ensembl	1	True	False	False	False	False	False	False	False
gene:ENSMAUG00000017317	Agps	protein_coding	alkylglycerone phosphate synthase [Source:MGI Symbol;Acc:MGI:2443065]	ensembl	1	True	False	False	False	False	False	False	False
gene:ENSMAUG00000004899	Ifngr1	protein_coding	interferon gamma receptor 1 [Source:NCBI gene;Acc:101827289]	ensembl	1	True	False	True	False	False	False	False	False
gene:ENSMAUG00000016890	Txlng	protein_coding	taxilin gamma [Source:MGI Symbol;Acc:MGI:3590652]	ensembl	1	True	False	False	False	False	False	False	False
gene:ENSMAUG00000021144	Fam98b	protein_coding	family with sequence similarity 98 member B [Source:NCBI gene;Acc:101844244]	ensembl	1	True	False	False	False	False	False	False	False
gene:ENSMAUG00000015073		protein_coding	2'-5'-oligoadenylate synthetase 1 [Source:NCBI gene;Acc:101832301]	ensembl	1	True	False	True	False	False	False	False	False
gene:ENSMAUG00000019492		protein_coding	septin 7 [Source:NCBI gene;Acc:101842628]	ensembl	1	True	False	False	False	False	False	False	False
gene:ENSMAUG00000018134		protein_coding	C-Jun-amino-terminal kinase-interacting protein 4-like [Source:NCBI gene;Acc:101837855]	ensembl	1	True	False	False	False	False	False	False	False
gene:ENSMAUG00000007134	Tspyl5	protein_coding	TSPY like 5 [Source:NCBI gene;Acc:101836024]	ensembl	1	True	False	False	False	False	False	False	False
gene:ENSMAUG00000005066	Casc4	protein_coding	cancer susceptibility candidate 4 [Source:MGI Symbol;Acc:MGI:2443129]	ensembl	1	True	False	False	False	False	False	False	False
gene:ENSMAUG00000010630	Itprid2	protein_coding	sperm-specific antigen 2 homolog [Source:NCBI gene;Acc:101837224]	ensembl	1	True	False	False	False	False	False	False	False
gene:ENSMAUG00000007581	Ksr1	protein_coding	kinase suppressor of ras 1 [Source:NCBI gene;Acc:101823206]	ensembl	1	True	False	False	False	False	False	False	False
gene:ENSMAUG00000013081	Nedd1	protein_coding	neural precursor cell expressed, developmentally down-regulated gene 1 [Source:MGI Symbol;Acc:MGI:97293]	ensembl	1	True	False	False	False	False	False	False	False
gene:ENSMAUG00000007737	Nup153	protein_coding	nucleoporin 153 [Source:MGI Symbol;Acc:MGI:2385621]	ensembl	1	True	False	False	False	False	False	False	False
gene:ENSMAUG00000009448	Atp2b2	protein_coding	ATPase plasma membrane Ca2+ transporting 2 [Source:NCBI gene;Acc:101825024]	ensembl	1	True	False	True	False	False	False	False	False
gene:ENSMAUG00000002646	Ptchd1	protein_coding	patched domain containing 1 [Source:NCBI gene;Acc:101833267]	ensembl	1	True	False	False	False	False	False	False	False
gene:ENSMAUG00000010413	Ppp2r5d	protein_coding	protein phosphatase 2 regulatory subunit B'delta [Source:NCBI gene;Acc:101824258]	ensembl	1	True	False	False	False	False	False	False	False
gene:ENSMAUG00000021661	Eps15	protein_coding	epidermal growth factor receptor pathway substrate 15 [Source:NCBI gene;Acc:101830236]	ensembl	1	True	False	False	False	False	False	False	False
gene:ENSMAUG00000013472	Zfp148	protein_coding	zinc finger protein 148 [Source:NCBI gene;Acc:101830063]	ensembl	1	True	False	True	False	False	False	False	False
gene:ENSMAUG00000019014	Zkscan8	protein_coding	zinc finger with KRAB and SCAN domains 8 [Source:NCBI gene;Acc:110339396]	ensembl	1	True	False	False	False	False	False	False	False
gene:ENSMAUG00000015461	Socs7	protein_coding	suppressor of cytokine signaling 7 [Source:MGI Symbol;Acc:MGI:2651588]	ensembl	1	True	False	False	False	False	True	False	False
gene:ENSMAUG00000015160	Cpsf2	protein_coding	cleavage and polyadenylation specific factor 2 [Source:NCBI gene;Acc:101824942]	ensembl	1	True	False	False	False	False	False	False	False
gene:ENSMAUG00000000993	Cggbp1	protein_coding	CGG triplet repeat binding protein 1 [Source:NCBI gene;Acc:101826809]	ensembl	1	True	False	False	False	False	True	False	False
gene:ENSMAUG00000014730		protein_coding	hereditary hemochromatosis protein homolog [Source:NCBI gene;Acc:101843916]	ensembl	1	True	False	False	False	False	False	False	False
gene:ENSMAUG00000016749	Prlr	protein_coding	prolactin receptor [Source:NCBI gene;Acc:101838338]	ensembl	1	True	False	False	False	False	False	False	False
gene:ENSMAUG00000016823	Trp53bp2	protein_coding	transformation related protein 53 binding protein 2 [Source:MGI Symbol;Acc:MGI:2138319]	ensembl	1	True	False	False	False	False	False	False	False
gene:ENSMAUG00000009321	Rtl5	protein_coding	retrotransposon Gag like 5 [Source:NCBI gene;Acc:101828932]	ensembl	1	True	False	False	False	False	False	False	False
gene:ENSMAUG00000019827	P2ry13	protein_coding	purinergic receptor P2Y13 [Source:NCBI gene;Acc:101836994]	ensembl	1	True	False	False	False	False	True	False	False
gene:ENSMAUG00000003245	Arl5b	protein_coding	ADP ribosylation factor like GTPase 5B [Source:NCBI gene;Acc:101827527]	ensembl	1	True	False	False	False	False	False	False	False
gene:ENSMAUG00000021723	Usp32	protein_coding	ubiquitin specific peptidase 32 [Source:MGI Symbol;Acc:MGI:2144475]	ensembl	1	True	False	False	False	False	True	False	False
gene:ENSMAUG00000009077	Hltf	protein_coding	helicase like transcription factor [Source:NCBI gene;Acc:101835089]	ensembl	1	True	False	False	False	False	False	False	False
gene:ENSMAUG00000013447	Glce	protein_coding	glucuronic acid epimerase [Source:NCBI gene;Acc:101836212]	ensembl	1	True	False	False	False	False	False	False	False
gene:ENSMAUG00000016214	Map7d2	protein_coding	MAP7 domain containing 2 [Source:NCBI gene;Acc:101831314]	ensembl	1	True	False	False	False	False	False	False	False
gene:ENSMAUG00000019874	Pik3ca	protein_coding	phosphatidylinositol-4,5-bisphosphate 3-kinase catalytic subunit alpha [Source:NCBI gene;Acc:101843471]	ensembl	1	True	False	False	False	False	False	False	False
gene:ENSMAUG00000004350	Dcaf5	protein_coding	DDB1 and CUL4 associated factor 5 [Source:NCBI gene;Acc:101823992]	ensembl	1	True	False	False	False	False	True	False	False
gene:ENSMAUG00000003202		protein_coding		ensembl	1	True	False	True	False	False	False	False	False
gene:ENSMAUG00000011549		protein_coding		ensembl	1	True	False	False	False	False	False	False	False
gene:ENSMAUG00000016282	2210408I21Rik	protein_coding	KIAA0825 ortholog [Source:NCBI gene;Acc:101838825]	ensembl	1	True	False	False	False	False	False	False	False
gene:ENSMAUG00000021277	Tlr3	protein_coding	toll like receptor 3 [Source:NCBI gene;Acc:101843286]	ensembl	1	True	False	False	False	False	False	False	False
gene:ENSMAUG00000022175	Mindy2	protein_coding	MINDY lysine 48 deubiquitinase 2 [Source:NCBI gene;Acc:101831857]	ensembl	1	True	False	False	False	False	False	False	False
gene:ENSMAUG00000017485	Wdr35	protein_coding	WD repeat domain 35 [Source:NCBI gene;Acc:101836307]	ensembl	1	True	False	False	False	False	False	False	False
gene:ENSMAUG00000011131	Ms4a4a	protein_coding	membrane-spanning 4-domains subfamily A member 4A-like [Source:NCBI gene;Acc:101825174]	ensembl	1	True	False	False	False	False	False	False	False
gene:ENSMAUG00000019008		protein_coding		ensembl	1	True	False	False	False	False	False	False	False
gene:ENSMAUG00000000133	Vamp7	protein_coding	vesicle associated membrane protein 7 [Source:NCBI gene;Acc:101826426]	ensembl	1	True	False	False	False	False	False	False	False
gene:ENSMAUG00000007863	Igf2r	protein_coding	insulin-like growth factor 2 receptor [Source:MGI Symbol;Acc:MGI:96435]	ensembl	1	True	False	False	False	False	False	False	False
gene:ENSMAUG00000007882	Dek	protein_coding	DEK proto-oncogene [Source:NCBI gene;Acc:101839256]	ensembl	1	True	False	False	False	False	False	False	False
gene:ENSMAUG00000014837		protein_coding		ensembl	1	True	False	False	False	False	False	False	False
gene:ENSMAUG00000018207	Hunk	protein_coding	hormonally upregulated Neu-associated kinase [Source:MGI Symbol;Acc:MGI:1347352]	ensembl	1	True	False	False	False	False	False	False	False
gene:ENSMAUG00000000785	Pias1	protein_coding	protein inhibitor of activated STAT 1 [Source:NCBI gene;Acc:101834194]	ensembl	1	True	False	False	False	False	False	False	False
gene:ENSMAUG00000008112	Clcn5	protein_coding	chloride voltage-gated channel 5 [Source:NCBI gene;Acc:101828766]	ensembl	1	True	False	False	False	False	False	False	False
gene:ENSMAUG00000011108	Pex5l	protein_coding	peroxisomal biogenesis factor 5 like [Source:NCBI gene;Acc:101840452]	ensembl	1	True	False	False	False	False	False	False	False
gene:ENSMAUG00000021734	Rragd	protein_coding	Ras related GTP binding D [Source:NCBI gene;Acc:101840036]	ensembl	1	True	False	False	False	False	False	False	False
gene:ENSMAUG00000012842	Stat2	protein_coding	signal transducer and activator of transcription 2 [Source:NCBI gene;Acc:101830537]	ensembl	1	True	False	True	False	False	False	False	False
gene:ENSMAUG00000022057	Tbc1d16	protein_coding	TBC1 domain family member 16 [Source:NCBI gene;Acc:101823459]	ensembl	1	True	False	False	False	False	False	False	False
gene:ENSMAUG00000011651	Rad54l2	protein_coding	RAD54 like 2 [Source:NCBI gene;Acc:101824879]	ensembl	1	True	False	False	False	False	False	False	False
gene:ENSMAUG00000014040	Cnr1	protein_coding	cannabinoid receptor 1 [Source:NCBI gene;Acc:101838427]	ensembl	1	True	False	False	False	False	False	False	False
gene:ENSMAUG00000016475	Tead1	protein_coding	TEA domain transcription factor 1 [Source:NCBI gene;Acc:101839041]	ensembl	1	True	False	False	False	False	False	False	False
gene:ENSMAUG00000008778	Caln1	protein_coding	calneuron 1 [Source:MGI Symbol;Acc:MGI:2155987]	ensembl	1	True	False	True	False	False	False	False	False
gene:ENSMAUG00000016222	Fnbp1	protein_coding	formin binding protein 1 [Source:NCBI gene;Acc:101831900]	ensembl	1	True	False	False	False	False	False	False	False
gene:ENSMAUG00000019280	Ppp6c	protein_coding	protein phosphatase 6, catalytic subunit [Source:MGI Symbol;Acc:MGI:1915107]	ensembl	1	True	False	True	False	False	False	False	False
gene:ENSMAUG00000000343	Pds5b	protein_coding	PDS5 cohesin associated factor B [Source:NCBI gene;Acc:101836749]	ensembl	1	True	False	False	False	False	False	False	False
gene:ENSMAUG00000008318	Spen	protein_coding	spen family transcriptional repressor [Source:NCBI gene;Acc:101842374]	ensembl	1	True	False	False	False	False	False	False	False
gene:ENSMAUG00000020484		protein_coding	NIPA magnesium transporter 2 [Source:NCBI gene;Acc:101829739]	ensembl	1	True	False	False	False	False	False	False	False
gene:ENSMAUG00000013795	Lrrk2	protein_coding	leucine rich repeat kinase 2 [Source:NCBI gene;Acc:101843291]	ensembl	1	True	False	True	False	False	True	False	False
gene:ENSMAUG00000022171	Foxp1	protein_coding	forkhead box P1 [Source:NCBI gene;Acc:101824952]	ensembl	1	True	False	True	False	False	False	False	False
gene:ENSMAUG00000001197	Cilk1	protein_coding	ciliogenesis associated kinase 1 [Source:NCBI gene;Acc:101844120]	ensembl	1	True	False	False	False	False	False	False	False
gene:ENSMAUG00000016167	Cep57	protein_coding	centrosomal protein 57 [Source:NCBI gene;Acc:101827426]	ensembl	1	True	False	False	False	False	False	False	False
gene:ENSMAUG00000001372		protein_coding		ensembl	1	True	False	False	False	False	False	False	False
gene:ENSMAUG00000013197	Agap1	protein_coding	ArfGAP with GTPase domain, ankyrin repeat and PH domain 1 [Source:NCBI gene;Acc:101839678]	ensembl	1	True	False	False	False	False	False	False	False
gene:ENSMAUG00000011736	Nkapl	protein_coding	NFKB activating protein-like [Source:MGI Symbol;Acc:MGI:1913957]	ensembl	1	True	False	False	False	False	False	False	False
gene:ENSMAUG00000018198	Clcn6	protein_coding	chloride voltage-gated channel 6 [Source:NCBI gene;Acc:101838344]	ensembl	1	True	False	False	False	False	False	False	False
gene:ENSMAUG00000012626	Arhgap17	protein_coding	Rho GTPase activating protein 17 [Source:MGI Symbol;Acc:MGI:1917747]	ensembl	1	True	False	False	False	False	False	False	False
gene:ENSMAUG00000010591	Lpxn	protein_coding	leupaxin [Source:MGI Symbol;Acc:MGI:2147677]	ensembl	1	True	False	False	False	False	False	False	False
gene:ENSMAUG00000019263	Stox2	protein_coding	storkhead box 2 [Source:NCBI gene;Acc:101825892]	ensembl	1	True	False	False	False	False	False	False	False
gene:ENSMAUG00000005866		protein_coding		ensembl	1	True	False	False	False	False	True	False	False
gene:ENSMAUG00000021252	Rabgap1l	protein_coding	RAB GTPase activating protein 1-like [Source:MGI Symbol;Acc:MGI:1352507]	ensembl	1	True	False	False	False	False	False	False	False
gene:ENSMAUG00000019241	Wnk3	protein_coding	WNK lysine deficient protein kinase 3 [Source:NCBI gene;Acc:101839622]	ensembl	1	True	False	False	False	False	False	False	False
gene:ENSMAUG00000007116	Fmn1	protein_coding	formin 1 [Source:NCBI gene;Acc:101826416]	ensembl	1	True	False	False	False	False	False	False	False
gene:ENSMAUG00000008802	Castor2	protein_coding	cytosolic arginine sensor for mTORC1 subunit 2 [Source:NCBI gene;Acc:101838347]	ensembl	1	True	False	False	False	False	False	False	False
gene:ENSMAUG00000014968	Gca	protein_coding	grancalcin [Source:MGI Symbol;Acc:MGI:1918521]	ensembl	1	True	False	False	False	False	False	False	False
gene:ENSMAUG00000015836	Gria2	protein_coding	glutamate ionotropic receptor AMPA type subunit 2 [Source:NCBI gene;Acc:101828199]	ensembl	1	True	False	False	False	False	True	False	False
gene:ENSMAUG00000000664	Ptbp3	protein_coding	polypyrimidine tract binding protein 3 [Source:NCBI gene;Acc:101844601]	ensembl	1	True	False	False	False	False	False	False	False
gene:ENSMAUG00000021971	Trappc10	protein_coding	trafficking protein particle complex 10 [Source:MGI Symbol;Acc:MGI:1336209]	ensembl	1	True	False	False	False	False	False	False	False
gene:ENSMAUG00000013784	D430042O09Rik	protein_coding	KIAA0556 ortholog [Source:NCBI gene;Acc:101844158]	ensembl	1	True	False	False	False	False	False	False	False
gene:ENSMAUG00000020035		protein_coding	catenin delta 1 [Source:NCBI gene;Acc:101824843]	ensembl	1	True	False	False	False	False	True	False	False
gene:ENSMAUG00000009111		protein_coding		ensembl	1	True	False	False	False	False	False	False	False
gene:ENSMAUG00000016119	Plppr5	protein_coding	phospholipid phosphatase related 5 [Source:NCBI gene;Acc:101835339]	ensembl	1	True	False	False	False	False	False	False	False
gene:ENSMAUG00000010473	Sgms2	protein_coding	sphingomyelin synthase 2 [Source:NCBI gene;Acc:101822420]	ensembl	1	True	False	False	False	False	False	False	False
gene:ENSMAUG00000011660	Galnt12	protein_coding	polypeptide N-acetylgalactosaminyltransferase 12 [Source:NCBI gene;Acc:101840390]	ensembl	1	True	False	False	False	False	False	False	False
gene:ENSMAUG00000018248	Anapc1	protein_coding	anaphase promoting complex subunit 1 [Source:MGI Symbol;Acc:MGI:103097]	ensembl	1	True	False	False	False	False	False	False	False
gene:ENSMAUG00000014771	Ank3	protein_coding	ankyrin 3 [Source:NCBI gene;Acc:101830956]	ensembl	1	True	False	False	False	False	False	False	False
gene:ENSMAUG00000018045	Vps41	protein_coding	VPS41 subunit of HOPS complex [Source:NCBI gene;Acc:101834631]	ensembl	1	True	False	False	False	False	False	False	False
gene:ENSMAUG00000014592	Trim33	protein_coding	tripartite motif-containing 33 [Source:MGI Symbol;Acc:MGI:2137357]	ensembl	1	True	False	False	False	False	False	False	False
gene:ENSMAUG00000009415	Dbt	protein_coding	dihydrolipoamide branched chain transacylase E2 [Source:NCBI gene;Acc:101832730]	ensembl	1	True	False	False	False	False	False	False	False
gene:ENSMAUG00000011817		protein_coding		ensembl	1	True	False	False	False	False	False	False	False
gene:ENSMAUG00000014357	Dennd6a	protein_coding	DENN domain containing 6A [Source:NCBI gene;Acc:101834475]	ensembl	1	True	False	False	False	False	False	False	False
gene:ENSMAUG00000013402	Rab6a	protein_coding	RAB6A, member RAS oncogene family [Source:MGI Symbol;Acc:MGI:894313]	ensembl	1	True	False	False	False	False	False	False	False
gene:ENSMAUG00000000627	Nceh1	protein_coding	neutral cholesterol ester hydrolase 1 [Source:NCBI gene;Acc:101827136]	ensembl	1	True	False	True	False	False	False	False	False
gene:ENSMAUG00000017050	Ndst1	protein_coding	N-deacetylase and N-sulfotransferase 1 [Source:NCBI gene;Acc:101841992]	ensembl	1	True	False	False	False	False	False	False	False
gene:ENSMAUG00000011196		protein_coding	tubulin tyrosine ligase like 5 [Source:NCBI gene;Acc:101830209]	ensembl	1	True	False	False	False	False	False	False	False
gene:ENSMAUG00000014024	Slc8a1	protein_coding	solute carrier family 8 member A1 [Source:NCBI gene;Acc:101823918]	ensembl	1	True	False	False	False	False	False	False	False
gene:ENSMAUG00000016751	Ints2	protein_coding	integrator complex subunit 2 [Source:NCBI gene;Acc:101823831]	ensembl	1	True	False	False	False	False	False	False	False
gene:ENSMAUG00000010191		protein_coding		ensembl	1	True	False	False	False	False	False	False	False
gene:ENSMAUG00000013098	Usp54	protein_coding	ubiquitin specific peptidase 54 [Source:MGI Symbol;Acc:MGI:1926037]	ensembl	1	True	False	False	False	False	False	False	False
gene:ENSMAUG00000019747		protein_coding	GA binding protein transcription factor subunit alpha [Source:NCBI gene;Acc:101841271]	ensembl	1	True	False	False	False	False	False	False	False
gene:ENSMAUG00000010515	Pitpnm3	protein_coding	PITPNM family member 3 [Source:MGI Symbol;Acc:MGI:2685726]	ensembl	1	True	False	False	False	False	False	False	False
gene:ENSMAUG00000011805	Nell2	protein_coding	NEL-like 2 [Source:MGI Symbol;Acc:MGI:1858510]	ensembl	1	True	False	True	False	False	False	False	False
gene:ENSMAUG00000001543	Sstr1	protein_coding	somatostatin receptor 1 [Source:NCBI gene;Acc:101824516]	ensembl	1	True	False	False	False	False	False	False	False
gene:ENSMAUG00000019619	Hif1an	protein_coding	hypoxia inducible factor 1 subunit alpha inhibitor [Source:NCBI gene;Acc:101836236]	ensembl	1	True	False	False	False	False	False	False	False
gene:ENSMAUG00000010512	Lgals9	protein_coding	galectin 9 [Source:NCBI gene;Acc:101826810]	ensembl	1	True	False	True	False	False	False	False	False
gene:ENSMAUG00000011128	Cpeb4	protein_coding	cytoplasmic polyadenylation element binding protein 4 [Source:NCBI gene;Acc:101834573]	ensembl	1	True	False	False	False	False	False	False	False
gene:ENSMAUG00000011941	Cyp4x1	protein_coding	cytochrome P450 4X1 [Source:NCBI gene;Acc:101823991]	ensembl	1	True	False	False	False	False	False	False	False
gene:ENSMAUG00000008906	Caprin1	protein_coding	cell cycle associated protein 1 [Source:NCBI gene;Acc:101823510]	ensembl	1	True	False	False	False	False	False	False	False
gene:ENSMAUG00000013678	Fem1c	protein_coding	fem-1 homolog C [Source:NCBI gene;Acc:101833580]	ensembl	1	True	False	False	False	False	False	False	False
gene:ENSMAUG00000019092	Ppp4r3b	protein_coding	protein phosphatase 4 regulatory subunit 3B [Source:NCBI gene;Acc:101824420]	ensembl	1	True	False	False	False	False	False	False	False
gene:ENSMAUG00000000791	Btbd7	protein_coding	BTB domain containing 7 [Source:NCBI gene;Acc:101844010]	ensembl	1	True	False	False	False	False	False	False	False
gene:ENSMAUG00000010337	Klf9	protein_coding	Kruppel like factor 9 [Source:NCBI gene;Acc:101831086]	ensembl	1	True	False	False	False	False	False	False	False
gene:ENSMAUG00000022055	Dpf3	protein_coding	double PHD fingers 3 [Source:NCBI gene;Acc:101840461]	ensembl	1	True	False	False	False	False	False	False	False
gene:ENSMAUG00000012359	Atrnl1	protein_coding	attractin like 1 [Source:MGI Symbol;Acc:MGI:2147749]	ensembl	1	True	False	True	False	False	False	False	False
gene:ENSMAUG00000009045	Plscr4	protein_coding	phospholipid scramblase 4 [Source:NCBI gene;Acc:101829821]	ensembl	1	True	False	False	False	False	False	False	False
gene:ENSMAUG00000009297	Zdhhc2	protein_coding	zinc finger DHHC-type palmitoyltransferase 2 [Source:NCBI gene;Acc:101838642]	ensembl	1	True	False	False	False	False	False	False	False
gene:ENSMAUG00000013612		protein_coding	reticulon 3 [Source:NCBI gene;Acc:101831176]	ensembl	1	True	False	True	False	False	False	False	False
gene:ENSMAUG00000010467	Ccdc186	protein_coding	coiled-coil domain containing 186 [Source:NCBI gene;Acc:101824296]	ensembl	1	True	False	False	False	False	False	False	False
gene:ENSMAUG00000012851	Pdzd8	protein_coding	PDZ domain containing 8 [Source:NCBI gene;Acc:101831184]	ensembl	1	True	False	False	False	False	False	False	False
gene:ENSMAUG00000014726	Kcnma1	protein_coding	potassium calcium-activated channel subfamily M alpha 1 [Source:NCBI gene;Acc:101843799]	ensembl	1	True	False	False	False	False	False	False	False
gene:ENSMAUG00000013332	Slc26a2	protein_coding	solute carrier family 26 member 2 [Source:NCBI gene;Acc:101839036]	ensembl	1	True	False	False	False	False	False	False	False
gene:ENSMAUG00000017243	Pcdhga4	protein_coding	protocadherin gamma subfamily A, 4 [Source:MGI Symbol;Acc:MGI:1935216]	ensembl	1	True	False	False	False	False	False	False	False
gene:ENSMAUG00000017076	Cadps	protein_coding	Ca2+-dependent secretion activator [Source:MGI Symbol;Acc:MGI:1350922]	ensembl	1	True	False	False	False	False	False	False	False
gene:ENSMAUG00000021978	Cyth1	protein_coding	cytohesin 1 [Source:NCBI gene;Acc:101827044]	ensembl	1	True	False	False	False	False	False	False	False
gene:ENSMAUG00000015161	Dnm3	protein_coding	dynamin 3 [Source:NCBI gene;Acc:101822471]	ensembl	1	True	False	False	False	False	False	False	False
gene:ENSMAUG00000009732	Gbe1	protein_coding	1,4-alpha-glucan branching enzyme 1 [Source:NCBI gene;Acc:101840405]	ensembl	1	True	False	False	False	False	False	False	False
gene:ENSMAUG00000019663	Klhl23	protein_coding	kelch-like 23 [Source:MGI Symbol;Acc:MGI:2683536]	ensembl	1	True	False	False	False	False	False	False	False
gene:ENSMAUG00000011489	Adcy5	protein_coding	adenylate cyclase 5 [Source:NCBI gene;Acc:101827234]	ensembl	1	True	False	False	False	False	True	False	False
gene:ENSMAUG00000010023	Stxbp1	protein_coding	syntaxin binding protein 1 [Source:NCBI gene;Acc:101831551]	ensembl	1	True	False	True	False	False	True	False	False
gene:ENSMAUG00000016871	Kcnk10	protein_coding	potassium two pore domain channel subfamily K member 10 [Source:NCBI gene;Acc:101832524]	ensembl	1	True	False	False	False	False	False	False	False
gene:ENSMAUG00000009911	Rbm46	protein_coding	RNA binding motif protein 46 [Source:NCBI gene;Acc:101832033]	ensembl	1	True	False	False	False	False	False	False	False
gene:ENSMAUG00000016210		protein_coding		ensembl	1	True	False	False	False	False	False	False	False
gene:ENSMAUG00000016980		protein_coding		ensembl	1	True	False	False	False	False	False	False	False
gene:ENSMAUG00000020409		protein_coding	A-kinase anchoring protein 12 [Source:NCBI gene;Acc:101824229]	ensembl	1	True	False	False	False	False	False	False	False
gene:ENSMAUG00000001449		protein_coding	transmembrane protein 131 [Source:NCBI gene;Acc:101825068]	ensembl	1	True	False	True	False	False	False	False	False
gene:ENSMAUG00000011658	Zfand5	protein_coding	zinc finger AN1-type containing 5 [Source:NCBI gene;Acc:101822428]	ensembl	1	True	False	False	False	False	False	False	False
gene:ENSMAUG00000002612	Rnf144b	protein_coding	ring finger protein 144B [Source:NCBI gene;Acc:101838984]	ensembl	1	True	False	False	False	False	False	False	False
gene:ENSMAUG00000015378	Plekhg1	protein_coding	pleckstrin homology domain-containing family G member 1-like [Source:NCBI gene;Acc:101827827]	ensembl	1	True	False	False	False	False	False	False	False
gene:ENSMAUG00000021238	Ube2h	protein_coding	ubiquitin-conjugating enzyme E2H [Source:MGI Symbol;Acc:MGI:104632]	ensembl	1	True	False	False	False	False	False	False	False
gene:ENSMAUG00000009998		protein_coding	H-2 class I histocompatibility antigen, Q10 alpha chain-like [Source:NCBI gene;Acc:101831377]	ensembl	1	True	False	True	False	False	False	False	False
gene:ENSMAUG00000017570	Pdik1l	protein_coding	PDLIM1 interacting kinase 1 like [Source:NCBI gene;Acc:101833004]	ensembl	1	True	False	False	False	False	False	False	False
gene:ENSMAUG00000000251	Sos1	protein_coding	SOS Ras/Rac guanine nucleotide exchange factor 1 [Source:NCBI gene;Acc:101842876]	ensembl	1	True	False	False	False	False	False	False	False
gene:ENSMAUG00000010066		protein_coding	splicing regulatory glutamic acid and lysine rich protein 1 [Source:NCBI gene;Acc:101834329]	ensembl	1	True	False	False	False	False	False	False	False
gene:ENSMAUG00000018984		protein_coding		ensembl	1	True	False	True	False	False	False	False	False
gene:ENSMAUG00000015052	Oga	protein_coding	O-GlcNAcase [Source:NCBI gene;Acc:101829565]	ensembl	1	True	False	False	False	False	False	False	False
gene:ENSMAUG00000008441	Slc6a17	protein_coding	solute carrier family 6 member 17 [Source:NCBI gene;Acc:101825417]	ensembl	1	True	False	False	False	False	False	False	False
gene:ENSMAUG00000005709	Man1a	protein_coding	mannosidase alpha class 1A member 1 [Source:NCBI gene;Acc:101823733]	ensembl	1	True	False	False	False	False	False	False	False
gene:ENSMAUG00000011546	Kcnj6	protein_coding	potassium inwardly-rectifying channel, subfamily J, member 6 [Source:MGI Symbol;Acc:MGI:104781]	ensembl	1	True	False	False	False	False	False	False	False
gene:ENSMAUG00000014183	Btbd3	protein_coding	BTB domain containing 3 [Source:NCBI gene;Acc:101837510]	ensembl	1	True	False	False	False	False	False	False	False
gene:ENSMAUG00000013761	Pcdhac2	protein_coding	protocadherin alpha-C2 [Source:NCBI gene;Acc:101830682]	ensembl	1	True	False	False	False	False	False	False	False
gene:ENSMAUG00000017573	Arhgap12	protein_coding	Rho GTPase activating protein 12 [Source:NCBI gene;Acc:101831445]	ensembl	1	True	False	False	False	False	False	False	False
gene:ENSMAUG00000001594		protein_coding		ensembl	1	True	False	True	False	False	False	False	False
gene:ENSMAUG00000000130	Abhd2	protein_coding	abhydrolase domain containing 2 [Source:NCBI gene;Acc:101823208]	ensembl	1	True	False	True	False	False	False	False	False
gene:ENSMAUG00000015138	D630045J12Rik	protein_coding	RIKEN cDNA D630045J12 gene [Source:MGI Symbol;Acc:MGI:2669829]	ensembl	1	True	False	False	False	False	False	False	False
gene:ENSMAUG00000008167	Arl15	protein_coding	ADP ribosylation factor like GTPase 15 [Source:NCBI gene;Acc:101841300]	ensembl	1	True	False	False	False	False	False	False	False
gene:ENSMAUG00000021566	Elavl4	protein_coding	ELAV like RNA binding protein 4 [Source:NCBI gene;Acc:101827144]	ensembl	1	True	False	False	False	False	False	False	False
gene:ENSMAUG00000018815	Mier3	protein_coding	MIER family member 3 [Source:NCBI gene;Acc:101844168]	ensembl	1	True	False	False	False	False	False	False	False
gene:ENSMAUG00000005296	Ubr3	protein_coding	ubiquitin protein ligase E3 component n-recognin 3 [Source:NCBI gene;Acc:101838706]	ensembl	1	True	False	False	False	False	False	False	False
gene:ENSMAUG00000001837	Ston1	protein_coding	stonin 1 [Source:NCBI gene;Acc:106020716]	ensembl	1	True	False	False	False	False	False	False	False
gene:ENSMAUG00000011689	Gucy1a2	protein_coding	guanylate cyclase 1 soluble subunit alpha 2 [Source:NCBI gene;Acc:101844134]	ensembl	1	True	False	False	False	False	False	False	False
gene:ENSMAUG00000014353	Lmtk2	protein_coding	lemur tyrosine kinase 2 [Source:NCBI gene;Acc:101837357]	ensembl	1	True	False	True	False	False	False	False	False
gene:ENSMAUG00000012305	Stx3	protein_coding	syntaxin 3 [Source:NCBI gene;Acc:101834405]	ensembl	1	True	False	False	False	False	False	False	False
gene:ENSMAUG00000002887	Prkacb	protein_coding	protein kinase cAMP-activated catalytic subunit beta [Source:NCBI gene;Acc:101841299]	ensembl	1	True	False	False	False	False	True	False	False
gene:ENSMAUG00000011811	Ppargc1a	protein_coding	PPARG coactivator 1 alpha [Source:NCBI gene;Acc:101822739]	ensembl	1	True	False	False	False	False	False	False	False
gene:ENSMAUG00000000485		protein_coding	interleukin 1 receptor type 1 [Source:NCBI gene;Acc:101823176]	ensembl	1	True	False	True	False	False	False	False	False
gene:ENSMAUG00000010131	Cpox	protein_coding	coproporphyrinogen oxidase [Source:NCBI gene;Acc:101840829]	ensembl	1	True	False	False	False	False	False	False	False
gene:ENSMAUG00000021449	Reep3	protein_coding	receptor accessory protein 3 [Source:NCBI gene;Acc:101836705]	ensembl	1	True	False	False	False	False	False	False	False
gene:ENSMAUG00000018935	Golim4	protein_coding	golgi integral membrane protein 4 [Source:MGI Symbol;Acc:MGI:1920374]	ensembl	1	True	False	False	False	False	False	False	False
gene:ENSMAUG00000015315		protein_coding	UDP-N-acetylglucosamine--peptide N-acetylglucosaminyltransferase 110 kDa subunit [Source:NCBI gene;Acc:101843738]	ensembl	1	True	False	False	False	False	False	False	False
gene:ENSMAUG00000000253	Zfp266	protein_coding	zinc finger protein OZF [Source:NCBI gene;Acc:101837265]	ensembl	1	True	False	False	False	False	False	False	False
gene:ENSMAUG00000008210	Gnai3	protein_coding	G protein subunit alpha i3 [Source:NCBI gene;Acc:101831676]	ensembl	1	True	False	False	False	False	False	False	False
gene:ENSMAUG00000014989		protein_coding	vacuolar protein sorting-associated protein 13A-like [Source:NCBI gene;Acc:106022939]	ensembl	1	True	False	False	False	False	False	False	False
gene:ENSMAUG00000001736	Slc4a10	protein_coding	solute carrier family 4 member 10 [Source:NCBI gene;Acc:101833143]	ensembl	1	True	False	False	False	False	False	False	False
gene:ENSMAUG00000003792	Depdc5	protein_coding	DEP domain containing 5 [Source:MGI Symbol;Acc:MGI:2141101]	ensembl	1	True	False	False	False	False	False	False	False
gene:ENSMAUG00000010572		protein_coding		ensembl	1	True	False	False	False	False	False	False	False
gene:ENSMAUG00000015764		protein_coding		ensembl	1	True	False	False	False	False	False	False	False
gene:ENSMAUG00000016255	Fam8a1	protein_coding	family with sequence similarity 8, member A1 [Source:MGI Symbol;Acc:MGI:2145496]	ensembl	1	True	False	False	False	False	False	False	False
gene:ENSMAUG00000016647		protein_coding		ensembl	1	True	False	False	False	False	True	False	False
gene:ENSMAUG00000016741	Oprm1	protein_coding	opioid receptor mu 1 [Source:NCBI gene;Acc:101828870]	ensembl	1	True	False	False	False	False	False	False	False
gene:ENSMAUG00000011513	Dock3	protein_coding	dedicator of cyto-kinesis 3 [Source:MGI Symbol;Acc:MGI:2429763]	ensembl	1	True	False	False	False	False	False	False	False
gene:ENSMAUG00000019699	Zfp367	protein_coding	zinc finger protein 367 [Source:NCBI gene;Acc:101824455]	ensembl	1	True	False	False	False	False	False	False	False
gene:ENSMAUG00000021290		protein_coding		ensembl	1	True	False	False	False	False	False	False	False
gene:ENSMAUG00000010542	Prrc2b	protein_coding	proline rich coiled-coil 2B [Source:NCBI gene;Acc:101828160]	ensembl	1	True	False	False	False	False	False	False	False
gene:ENSMAUG00000009377	Paqr5	protein_coding	progestin and adipoQ receptor family member V [Source:MGI Symbol;Acc:MGI:1921340]	ensembl	1	True	False	False	False	False	False	False	False
gene:ENSMAUG00000010608		protein_coding		ensembl	1	True	False	False	False	False	False	False	False
gene:ENSMAUG00000016251	Tpd52l2	protein_coding	TPD52 like 2 [Source:NCBI gene;Acc:101841724]	ensembl	1	True	False	False	False	False	False	False	False
gene:ENSMAUG00000009083	Fam155a	protein_coding	family with sequence similarity 155, member A [Source:MGI Symbol;Acc:MGI:2142765]	ensembl	1	True	False	False	False	False	False	False	False
gene:ENSMAUG00000022229		protein_coding	VPS26, retromer complex component A [Source:NCBI gene;Acc:101839114]	ensembl	1	True	False	False	False	False	False	False	False
gene:ENSMAUG00000001856		protein_coding		ensembl	1	True	False	False	False	False	False	False	False
gene:ENSMAUG00000021213		protein_coding	cytochrome P450 2J3-like [Source:NCBI gene;Acc:101830438]	ensembl	1	True	False	False	False	False	False	False	False
gene:ENSMAUG00000007731		protein_coding	katanin catalytic subunit A1 like 1 [Source:NCBI gene;Acc:101839236]	ensembl	1	True	False	False	False	False	False	False	False
gene:ENSMAUG00000017786	Casd1	protein_coding	CAS1 domain containing 1 [Source:MGI Symbol;Acc:MGI:2384865]	ensembl	1	True	False	False	False	False	False	False	False
gene:ENSMAUG00000019486		protein_coding		ensembl	1	True	False	False	False	False	False	False	False
gene:ENSMAUG00000001126	Epb41l2	protein_coding	erythrocyte membrane protein band 4.1 like 2 [Source:NCBI gene;Acc:101824316]	ensembl	1	True	False	False	False	False	False	False	False
gene:ENSMAUG00000008303	Pde4d	protein_coding	phosphodiesterase 4D [Source:NCBI gene;Acc:101823873]	ensembl	1	True	False	False	False	False	False	False	False
gene:ENSMAUG00000015486	Slc7a11	protein_coding	solute carrier family 7 (cationic amino acid transporter, y+ system), member 11 [Source:MGI Symbol;Acc:MGI:1347355]	ensembl	1	True	False	False	False	False	False	False	False
gene:ENSMAUG00000001738	Klhl15	protein_coding	kelch like family member 15 [Source:NCBI gene;Acc:101826501]	ensembl	1	True	False	False	False	False	False	False	False
gene:ENSMAUG00000011558	Dstyk	protein_coding	dual serine/threonine and tyrosine protein kinase [Source:NCBI gene;Acc:101843737]	ensembl	1	True	False	False	False	False	False	False	False
gene:ENSMAUG00000014911	Irs1	protein_coding	insulin receptor substrate 1 [Source:NCBI gene;Acc:101832053]	ensembl	1	True	False	False	False	False	False	False	False
gene:ENSMAUG00000001000	Chd7	protein_coding	chromodomain helicase DNA binding protein 7 [Source:MGI Symbol;Acc:MGI:2444748]	ensembl	1	True	False	False	False	False	False	False	False
gene:ENSMAUG00000013063	Zbtb10	protein_coding	zinc finger and BTB domain containing 10 [Source:NCBI gene;Acc:101839894]	ensembl	1	True	False	False	False	False	False	False	False
gene:ENSMAUG00000019954	Ccdc127	protein_coding	coiled-coil domain containing 127 [Source:NCBI gene;Acc:101827286]	ensembl	1	True	False	False	False	False	False	False	False
gene:ENSMAUG00000009364	Wdr7	protein_coding	WD repeat domain 7 [Source:NCBI gene;Acc:101834190]	ensembl	1	True	False	False	False	False	False	False	False
gene:ENSMAUG00000017126	Sema6d	protein_coding	semaphorin 6D [Source:NCBI gene;Acc:101823980]	ensembl	1	True	False	False	False	False	False	False	False
gene:ENSMAUG00000018709	Tet3	protein_coding	tet methylcytosine dioxygenase 3 [Source:NCBI gene;Acc:101835496]	ensembl	1	True	False	False	False	False	False	False	False
gene:ENSMAUG00000015351		protein_coding		ensembl	1	True	False	False	False	False	False	False	False
gene:ENSMAUG00000000849	Tmed7	protein_coding	transmembrane p24 trafficking protein 7 [Source:NCBI gene;Acc:101833320]	ensembl	1	True	False	False	False	False	False	False	False
gene:ENSMAUG00000009576	Itgbl1	protein_coding	integrin subunit beta like 1 [Source:NCBI gene;Acc:101841825]	ensembl	1	True	False	False	False	False	False	False	False
gene:ENSMAUG00000015918	Chst11	protein_coding	carbohydrate sulfotransferase 11 [Source:NCBI gene;Acc:101832931]	ensembl	1	True	False	False	False	False	False	False	False
gene:ENSMAUG00000021814	Ddx58	protein_coding	DEAD (Asp-Glu-Ala-Asp) box polypeptide 58 [Source:MGI Symbol;Acc:MGI:2442858]	ensembl	1	True	False	True	False	False	False	False	False
gene:ENSMAUG00000017006	Appbp2	protein_coding	amyloid beta precursor protein binding protein 2 [Source:NCBI gene;Acc:101826463]	ensembl	1	True	False	False	False	False	False	False	False
gene:ENSMAUG00000017332	Rbm33	protein_coding	RNA binding motif protein 33 [Source:NCBI gene;Acc:101836152]	ensembl	1	True	False	False	False	False	False	False	False
gene:ENSMAUG00000019942		protein_coding		ensembl	1	True	False	False	False	False	False	False	False
gene:ENSMAUG00000005723	Hectd2	protein_coding	HECT domain E3 ubiquitin protein ligase 2 [Source:NCBI gene;Acc:101840317]	ensembl	1	True	False	False	False	False	False	False	False
gene:ENSMAUG00000009620	Glcci1	protein_coding	glucocorticoid induced 1 [Source:NCBI gene;Acc:101834047]	ensembl	1	True	False	False	False	False	False	False	False
gene:ENSMAUG00000019940		protein_coding		ensembl	1	True	False	False	False	False	False	False	False
gene:ENSMAUG00000017783	Zfp248	protein_coding	zinc finger protein 248 [Source:NCBI gene;Acc:101825452]	ensembl	1	True	False	True	False	False	False	False	False
gene:ENSMAUG00000001005	Tnfsf11	protein_coding	TNF superfamily member 11 [Source:NCBI gene;Acc:101827402]	ensembl	1	True	False	False	False	False	False	False	False
gene:ENSMAUG00000017501	Cmpk2	protein_coding	cytidine monophosphate (UMP-CMP) kinase 2, mitochondrial [Source:MGI Symbol;Acc:MGI:99830]	ensembl	1	True	False	False	False	False	False	False	False
gene:ENSMAUG00000008550	Rbms1	protein_coding	RNA binding motif single stranded interacting protein 1 [Source:NCBI gene;Acc:101831296]	ensembl	1	True	False	False	False	False	False	False	False
gene:ENSMAUG00000017700	Nfe2l2	protein_coding	nuclear factor, erythroid 2 like 2 [Source:NCBI gene;Acc:101833034]	ensembl	1	True	False	False	False	False	False	False	False
gene:ENSMAUG00000018279	Med1	protein_coding	mediator complex subunit 1 [Source:NCBI gene;Acc:101840822]	ensembl	1	True	False	False	False	False	False	False	False
gene:ENSMAUG00000011049	Vezt	protein_coding	vezatin, adherens junctions transmembrane protein [Source:MGI Symbol;Acc:MGI:2143698]	ensembl	1	True	False	False	False	False	False	False	False
gene:ENSMAUG00000008068	St8sia4	protein_coding	ST8 alpha-N-acetyl-neuraminide alpha-2,8-sialyltransferase 4 [Source:NCBI gene;Acc:101830529]	ensembl	1	True	False	False	False	False	False	False	False
gene:ENSMAUG00000002358		protein_coding		ensembl	1	True	False	False	False	False	False	False	False
gene:ENSMAUG00000018553	Slc9a7	protein_coding	solute carrier family 9 member A7 [Source:NCBI gene;Acc:101829661]	ensembl	1	True	False	True	False	False	False	False	False
gene:ENSMAUG00000008046	Plcl2	protein_coding	phospholipase C like 2 [Source:NCBI gene;Acc:101837596]	ensembl	1	True	False	True	False	False	False	False	False
gene:ENSMAUG00000010184	Kmt2e	protein_coding	lysine methyltransferase 2E [Source:NCBI gene;Acc:101824199]	ensembl	1	True	False	False	False	False	False	False	False
gene:ENSMAUG00000010995	Ing5	protein_coding	inhibitor of growth family member 5 [Source:NCBI gene;Acc:101831775]	ensembl	1	True	False	False	False	False	False	False	False
gene:ENSMAUG00000009214	Ppm1b	protein_coding	protein phosphatase, Mg2+/Mn2+ dependent 1B [Source:NCBI gene;Acc:101828476]	ensembl	1	True	False	False	False	False	False	False	False
gene:ENSMAUG00000017703		protein_coding		ensembl	1	True	False	True	False	False	False	False	False
gene:ENSMAUG00000011448	Picalm	protein_coding	phosphatidylinositol binding clathrin assembly protein [Source:NCBI gene;Acc:101839296]	ensembl	1	True	False	False	False	False	True	False	False
gene:ENSMAUG00000015772	Golgb1	protein_coding	golgin B1 [Source:NCBI gene;Acc:101824612]	ensembl	1	True	False	False	False	False	False	False	False
gene:ENSMAUG00000018612	Tor1aip1	protein_coding	torsin A interacting protein 1 [Source:MGI Symbol;Acc:MGI:3582693]	ensembl	1	True	False	False	False	False	False	False	False
gene:ENSMAUG00000006849	Tfrc	protein_coding	transferrin receptor [Source:NCBI gene;Acc:101833501]	ensembl	1	True	False	False	False	False	False	False	False
gene:ENSMAUG00000015335		protein_coding		ensembl	1	True	False	False	False	False	False	False	False
gene:ENSMAUG00000015043		protein_coding		ensembl	1	True	False	False	False	False	False	False	False
gene:ENSMAUG00000019728	Osmr	protein_coding	oncostatin M receptor [Source:MGI Symbol;Acc:MGI:1330819]	ensembl	1	True	False	False	False	False	False	False	False
gene:ENSMAUG00000021175	Srcin1	protein_coding	SRC kinase signaling inhibitor 1 [Source:MGI Symbol;Acc:MGI:1933179]	ensembl	1	True	False	True	False	False	False	False	False
gene:ENSMAUG00000013637	Sgip1	protein_coding	SH3GL interacting endocytic adaptor 1 [Source:NCBI gene;Acc:101824789]	ensembl	1	True	False	False	False	False	False	False	False
gene:ENSMAUG00000012950	Nfia	protein_coding	nuclear factor I A [Source:NCBI gene;Acc:101831233]	ensembl	1	True	False	False	False	False	False	False	False
gene:ENSMAUG00000009895	Dgat2	protein_coding	diacylglycerol O-acyltransferase 2 [Source:NCBI gene;Acc:101828109]	ensembl	1	True	False	False	False	False	False	False	False
gene:ENSMAUG00000008880		protein_coding		ensembl	1	True	False	False	False	False	False	False	False
gene:ENSMAUG00000006277	Rhoq	protein_coding	ras homolog family member Q [Source:NCBI gene;Acc:101831145]	ensembl	1	True	False	False	False	False	False	False	False
gene:ENSMAUG00000015465	Usp9x	protein_coding	ubiquitin specific peptidase 9 X-linked [Source:NCBI gene;Acc:101829638]	ensembl	1	True	False	False	False	False	False	False	False
gene:ENSMAUG00000012904	Zbtb44	protein_coding	zinc finger and BTB domain containing 44 [Source:NCBI gene;Acc:101834057]	ensembl	1	True	False	False	False	False	True	False	False
gene:ENSMAUG00000009378	Ttf1	protein_coding	transcription termination factor 1 [Source:NCBI gene;Acc:101838540]	ensembl	1	True	False	False	False	False	False	False	False
gene:ENSMAUG00000022032	Prps2	protein_coding	phosphoribosyl pyrophosphate synthetase 2 [Source:NCBI gene;Acc:101839656]	ensembl	1	True	False	False	False	False	False	False	False
gene:ENSMAUG00000020454		protein_coding		ensembl	1	True	False	False	False	False	False	False	False
gene:ENSMAUG00000004112	Slc30a7	protein_coding	solute carrier family 30 (zinc transporter), member 7 [Source:MGI Symbol;Acc:MGI:1913750]	ensembl	1	True	False	False	False	False	False	False	False
gene:ENSMAUG00000013798	Foxo3	protein_coding	forkhead box O3 [Source:NCBI gene;Acc:101826007]	ensembl	1	True	False	False	False	False	False	False	False
gene:ENSMAUG00000021380	Atp2a2	protein_coding	ATPase, Ca++ transporting, cardiac muscle, slow twitch 2 [Source:MGI Symbol;Acc:MGI:88110]	ensembl	1	True	False	True	False	False	False	False	False
gene:ENSMAUG00000018372	Stim2	protein_coding	stromal interaction molecule 2 [Source:NCBI gene;Acc:101840724]	ensembl	1	True	False	False	False	False	False	False	False
gene:ENSMAUG00000000064	Lratd1	protein_coding	LRAT domain containing 1 [Source:NCBI gene;Acc:101837555]	ensembl	1	True	False	False	False	False	True	False	False
gene:ENSMAUG00000020738	Csnk1g1	protein_coding	casein kinase 1 gamma 1 [Source:NCBI gene;Acc:101844668]	ensembl	1	True	False	False	False	False	False	False	False
gene:ENSMAUG00000013485		protein_coding	nuclear receptor coactivator 7 [Source:NCBI gene;Acc:101841313]	ensembl	1	True	False	False	False	False	False	False	False
gene:ENSMAUG00000014069	Rnf157	protein_coding	ring finger protein 157 [Source:NCBI gene;Acc:101835059]	ensembl	1	True	False	True	False	False	False	False	False
gene:ENSMAUG00000022275	Kcnt2	protein_coding	potassium sodium-activated channel subfamily T member 2 [Source:NCBI gene;Acc:101841349]	ensembl	1	True	False	False	False	False	False	False	False
gene:ENSMAUG00000016926		protein_coding		ensembl	1	True	False	False	False	False	False	False	False
gene:ENSMAUG00000008258	Clrn1	protein_coding	clarin 1 [Source:NCBI gene;Acc:101836122]	ensembl	1	True	False	False	False	False	False	False	False
gene:ENSMAUG00000011995	Shoc2	protein_coding	SHOC2 leucine rich repeat scaffold protein [Source:NCBI gene;Acc:101837202]	ensembl	1	True	False	False	False	False	True	False	False
gene:ENSMAUG00000009424	Cdkl5	protein_coding	cyclin dependent kinase like 5 [Source:NCBI gene;Acc:101828192]	ensembl	1	True	False	True	False	False	False	False	False
gene:ENSMAUG00000003167	Rtkn2	protein_coding	rhotekin 2 [Source:NCBI gene;Acc:101833498]	ensembl	1	True	False	False	False	False	False	False	False
gene:ENSMAUG00000015970	Pappa	protein_coding	pregnancy-associated plasma protein A [Source:MGI Symbol;Acc:MGI:97479]	ensembl	1	True	False	False	False	False	False	False	False
gene:ENSMAUG00000010160	Med13	protein_coding	mediator complex subunit 13 [Source:NCBI gene;Acc:101823567]	ensembl	1	True	False	False	False	False	True	False	False
gene:ENSMAUG00000002400	C2cd3	protein_coding	C2 calcium-dependent domain containing 3 [Source:MGI Symbol;Acc:MGI:2142166]	ensembl	1	True	False	True	False	False	False	False	False
gene:ENSMAUG00000016824	Ddx31	protein_coding	DEAD-box helicase 31 [Source:NCBI gene;Acc:101835374]	ensembl	1	True	False	False	False	False	False	False	False
gene:ENSMAUG00000009556	Pcdh19	protein_coding	protocadherin 19 [Source:NCBI gene;Acc:101844460]	ensembl	1	True	False	False	False	False	False	False	False
gene:ENSMAUG00000021962	Ddx3x	protein_coding	DEAD-box helicase 3 X-linked [Source:NCBI gene;Acc:101828394]	ensembl	1	True	False	False	False	False	False	False	False
gene:ENSMAUG00000018862	Stk17b	protein_coding	serine/threonine kinase 17b [Source:NCBI gene;Acc:101841379]	ensembl	1	True	False	False	False	False	False	False	False
gene:ENSMAUG00000011848	Twsg1	protein_coding	twisted gastrulation BMP signaling modulator 1 [Source:NCBI gene;Acc:101825679]	ensembl	1	True	False	False	False	False	False	False	False
gene:ENSMAUG00000012339		protein_coding		ensembl	1	True	False	False	False	False	False	False	False
gene:ENSMAUG00000001496	Kif18a	protein_coding	kinesin family member 18A [Source:NCBI gene;Acc:101837647]	ensembl	1	True	False	False	False	False	False	False	False
gene:ENSMAUG00000014753	Pml	protein_coding	promyelocytic leukemia [Source:NCBI gene;Acc:101822740]	ensembl	1	True	False	True	False	False	False	False	False
gene:ENSMAUG00000018190		protein_coding		ensembl	1	True	False	False	False	False	False	False	False
gene:ENSMAUG00000019818	Klhl24	protein_coding	kelch like family member 24 [Source:NCBI gene;Acc:101829446]	ensembl	1	True	False	False	False	False	False	False	False
gene:ENSMAUG00000008850	Ptafr	protein_coding	platelet activating factor receptor [Source:NCBI gene;Acc:101822595]	ensembl	1	True	False	True	False	False	False	False	False
gene:ENSMAUG00000019097	Ergic1	protein_coding	endoplasmic reticulum-golgi intermediate compartment 1 [Source:NCBI gene;Acc:101833387]	ensembl	1	True	False	False	False	False	False	False	False
gene:ENSMAUG00000011862	Tmlhe	protein_coding	trimethyllysine hydroxylase, epsilon [Source:NCBI gene;Acc:101827119]	ensembl	1	True	False	False	False	False	False	False	False
gene:ENSMAUG00000011056	P4ha1	protein_coding	procollagen-proline, 2-oxoglutarate 4-dioxygenase (proline 4-hydroxylase), alpha 1 polypeptide [Source:MGI Symbol;Acc:MGI:97463]	ensembl	1	True	False	False	False	False	False	False	False
gene:ENSMAUG00000008148	Zfp563	protein_coding	zinc finger protein 136-like [Source:NCBI gene;Acc:101828217]	ensembl	1	True	False	False	False	False	False	False	False
gene:ENSMAUG00000022029	Mpp3	protein_coding	membrane protein, palmitoylated 3 (MAGUK p55 subfamily member 3) [Source:MGI Symbol;Acc:MGI:1328354]	ensembl	1	True	False	False	False	False	False	False	False
gene:ENSMAUG00000013338		protein_coding	testis expressed 2 [Source:NCBI gene;Acc:101841880]	ensembl	1	True	False	False	False	False	False	False	False
gene:ENSMAUG00000015512		protein_coding	basic helix-loop-helix family member e41 [Source:NCBI gene;Acc:101835162]	ensembl	1	True	False	False	False	False	False	False	False
gene:ENSMAUG00000016891	Aldh6a1	protein_coding	aldehyde dehydrogenase 6 family member A1 [Source:NCBI gene;Acc:101836416]	ensembl	1	True	False	False	False	False	False	False	False
gene:ENSMAUG00000017566	Rbm26	protein_coding	RNA binding motif protein 26 [Source:NCBI gene;Acc:101839113]	ensembl	1	True	False	False	False	False	False	False	False
gene:ENSMAUG00000004183	Kbtbd7	protein_coding	kelch repeat and BTB domain-containing protein 7 [Source:NCBI gene;Acc:101825569]	ensembl	1	True	False	False	False	False	False	False	False
gene:ENSMAUG00000000294	Prkce	protein_coding	protein kinase C epsilon [Source:NCBI gene;Acc:101839221]	ensembl	1	True	False	True	False	False	False	False	False
gene:ENSMAUG00000004126	Chic1	protein_coding	cysteine rich hydrophobic domain 1 [Source:NCBI gene;Acc:101838635]	ensembl	1	True	False	False	False	False	False	False	False
gene:ENSMAUG00000020795		protein_coding		ensembl	1	True	False	False	False	False	False	False	False
gene:ENSMAUG00000021437	Nipal3	protein_coding	NIPA like domain containing 3 [Source:NCBI gene;Acc:101838684]	ensembl	1	True	False	False	False	False	True	False	False
gene:ENSMAUG00000000720	Zfp654	protein_coding	zinc finger protein 654 [Source:NCBI gene;Acc:101826541]	ensembl	1	True	False	False	False	False	False	False	False
gene:ENSMAUG00000013682	Usp31	protein_coding	ubiquitin specific peptidase 31 [Source:NCBI gene;Acc:101826570]	ensembl	1	True	False	False	False	False	False	False	False
gene:ENSMAUG00000018802	Cdh15	protein_coding	cadherin 15 [Source:NCBI gene;Acc:101826186]	ensembl	1	True	False	False	False	False	False	False	False
gene:ENSMAUG00000010164	2510009E07Rik	protein_coding	chromosome unknown C3orf70 homolog [Source:NCBI gene;Acc:101828543]	ensembl	1	True	False	False	False	False	True	False	False
gene:ENSMAUG00000022019	Rttn	protein_coding	rotatin [Source:NCBI gene;Acc:101841235]	ensembl	1	True	False	False	False	False	False	False	False
gene:ENSMAUG00000009026	Bbs4	protein_coding	Bardet-Biedl syndrome 4 [Source:NCBI gene;Acc:101823803]	ensembl	1	True	False	False	False	False	False	False	False
gene:ENSMAUG00000010417	Add1	protein_coding	adducin 1 (alpha) [Source:MGI Symbol;Acc:MGI:87918]	ensembl	1	True	False	True	False	False	True	False	False
gene:ENSMAUG00000009012	Olfm3	protein_coding	olfactomedin 3 [Source:NCBI gene;Acc:101835900]	ensembl	1	True	False	False	False	False	False	False	False
gene:ENSMAUG00000015933		protein_coding		ensembl	1	True	False	False	False	False	False	False	False
gene:ENSMAUG00000003072	Grid1	protein_coding	glutamate receptor, ionotropic, delta 1 [Source:MGI Symbol;Acc:MGI:95812]	ensembl	1	True	False	False	False	False	False	False	False
gene:ENSMAUG00000011950		protein_coding	septin 2 [Source:NCBI gene;Acc:101834113]	ensembl	1	True	False	False	False	False	False	False	False
gene:ENSMAUG00000015154		protein_coding	selenoprotein P [Source:NCBI gene;Acc:101827018]	ensembl	1	True	False	False	False	False	True	False	False
gene:ENSMAUG00000004882	Ikzf5	protein_coding	IKAROS family zinc finger 5 [Source:NCBI gene;Acc:101836844]	ensembl	1	True	False	False	False	False	False	False	False
gene:ENSMAUG00000008472	Fnip1	protein_coding	folliculin interacting protein 1 [Source:NCBI gene;Acc:101842496]	ensembl	1	True	False	False	False	False	False	False	False
gene:ENSMAUG00000020186	Golga4	protein_coding	golgi autoantigen, golgin subfamily a, 4 [Source:MGI Symbol;Acc:MGI:1859646]	ensembl	1	True	False	False	False	False	False	False	False
gene:ENSMAUG00000010766	Ppp4r2	protein_coding	protein phosphatase 4, regulatory subunit 2 [Source:MGI Symbol;Acc:MGI:3027896]	ensembl	1	True	False	False	False	False	False	False	False
gene:ENSMAUG00000009486	Exoc5	protein_coding	exocyst complex component 5 [Source:NCBI gene;Acc:101835644]	ensembl	1	True	False	False	False	False	False	False	False
gene:ENSMAUG00000021451	Ubr1	protein_coding	ubiquitin protein ligase E3 component n-recognin 1 [Source:MGI Symbol;Acc:MGI:1277977]	ensembl	1	True	False	False	False	False	False	False	False
gene:ENSMAUG00000000879	Ylpm1	protein_coding	YLP motif containing 1 [Source:NCBI gene;Acc:101840607]	ensembl	1	True	False	False	False	False	False	False	False
gene:ENSMAUG00000009654	L3mbtl3	protein_coding	L3MBTL histone methyl-lysine binding protein 3 [Source:NCBI gene;Acc:101822901]	ensembl	1	True	False	False	False	False	True	False	False
gene:ENSMAUG00000017142	Ube2g1	protein_coding	ubiquitin conjugating enzyme E2 G1 [Source:NCBI gene;Acc:101828883]	ensembl	1	True	False	False	False	False	False	False	False
gene:ENSMAUG00000005582		protein_coding		ensembl	1	True	False	False	False	False	False	False	False
gene:ENSMAUG00000000690	Vldlr	protein_coding	very low-density lipoprotein receptor [Source:NCBI gene;Acc:101842766]	ensembl	1	True	False	True	False	False	False	False	False
gene:ENSMAUG00000000817	Diaph2	protein_coding	diaphanous related formin 2 [Source:NCBI gene;Acc:101822750]	ensembl	1	True	False	False	False	False	False	False	False
gene:ENSMAUG00000018042	Tent4b	protein_coding	terminal nucleotidyltransferase 4B [Source:NCBI gene;Acc:101839589]	ensembl	1	True	False	False	False	False	False	False	False
gene:ENSMAUG00000021877	Nmt2	protein_coding	N-myristoyltransferase 2 [Source:MGI Symbol;Acc:MGI:1202298]	ensembl	1	True	False	False	False	False	False	False	False
gene:ENSMAUG00000012784	Lamb1	protein_coding	laminin subunit beta 1 [Source:NCBI gene;Acc:101830978]	ensembl	1	True	False	False	False	False	False	False	False
gene:ENSMAUG00000000747	Egr3	protein_coding	early growth response 3 [Source:NCBI gene;Acc:101844548]	ensembl	1	True	False	False	False	False	False	False	False
gene:ENSMAUG00000011749	Itfg1	protein_coding	integrin alpha FG-GAP repeat containing 1 [Source:MGI Symbol;Acc:MGI:106419]	ensembl	1	True	False	False	False	False	False	False	False
gene:ENSMAUG00000012905		protein_coding		ensembl	1	True	False	False	False	False	False	False	False
gene:ENSMAUG00000012272	Cnnm4	protein_coding	cyclin M4 [Source:MGI Symbol;Acc:MGI:2151060]	ensembl	1	True	False	False	False	False	False	False	False
gene:ENSMAUG00000015668	Kansl2	protein_coding	KAT8 regulatory NSL complex subunit 2 [Source:NCBI gene;Acc:101834525]	ensembl	1	True	False	False	False	False	False	False	False
gene:ENSMAUG00000001114	Zbtb26	protein_coding	zinc finger and BTB domain containing 26 [Source:NCBI gene;Acc:101829554]	ensembl	1	True	False	False	False	False	False	False	False
gene:ENSMAUG00000002697	Cd2ap	protein_coding	CD2 associated protein [Source:NCBI gene;Acc:101832452]	ensembl	1	True	False	False	False	False	False	False	False
gene:ENSMAUG00000000234	Foxo1	protein_coding	forkhead box O1 [Source:NCBI gene;Acc:101827069]	ensembl	1	True	False	False	False	False	False	False	False
gene:ENSMAUG00000015110	Gpd2	protein_coding	glycerol-3-phosphate dehydrogenase 2 [Source:NCBI gene;Acc:101825992]	ensembl	1	True	False	False	False	False	False	False	False
gene:ENSMAUG00000003991		protein_coding		ensembl	1	True	False	True	False	False	False	False	False
gene:ENSMAUG00000011665		protein_coding		ensembl	1	True	False	False	False	False	False	False	False
gene:ENSMAUG00000014930	Nfat5	protein_coding	nuclear factor of activated T cells 5 [Source:MGI Symbol;Acc:MGI:1859333]	ensembl	1	True	False	False	False	False	False	False	False
gene:ENSMAUG00000013278	Hectd4	protein_coding	HECT domain E3 ubiquitin protein ligase 4 [Source:MGI Symbol;Acc:MGI:3647820]	ensembl	1	True	False	False	False	False	False	False	False
gene:ENSMAUG00000019210	Trpm7	protein_coding	transient receptor potential cation channel, subfamily M, member 7 [Source:MGI Symbol;Acc:MGI:1929996]	ensembl	1	True	False	False	False	False	False	False	False
gene:ENSMAUG00000005236	Parp12	protein_coding	poly (ADP-ribose) polymerase family, member 12 [Source:MGI Symbol;Acc:MGI:2143990]	ensembl	1	True	False	True	False	False	False	False	False
gene:ENSMAUG00000016138		protein_coding		ensembl	1	True	False	False	False	False	False	False	False
gene:ENSMAUG00000021613	Lcor	protein_coding	ligand dependent nuclear receptor corepressor [Source:MGI Symbol;Acc:MGI:2443930]	ensembl	1	True	False	False	False	False	False	False	False
gene:ENSMAUG00000012841		protein_coding		ensembl	1	True	False	False	False	False	False	False	False
gene:ENSMAUG00000021113	Rhobtb1	protein_coding	Rho related BTB domain containing 1 [Source:NCBI gene;Acc:101832017]	ensembl	1	True	False	False	False	False	False	False	False
gene:ENSMAUG00000013483	Brdt	protein_coding	bromodomain testis associated [Source:NCBI gene;Acc:101824097]	ensembl	1	True	False	False	False	False	False	False	False
gene:ENSMAUG00000012993	Lbr	protein_coding	lamin B receptor [Source:NCBI gene;Acc:101831332]	ensembl	1	True	False	False	False	False	False	False	False
gene:ENSMAUG00000010960		protein_coding		ensembl	1	True	False	False	False	False	False	False	False
gene:ENSMAUG00000020314		protein_coding		ensembl	1	True	False	False	False	False	False	False	False
gene:ENSMAUG00000017206	Chuk	protein_coding	component of inhibitor of nuclear factor kappa B kinase complex [Source:NCBI gene;Acc:101837015]	ensembl	1	True	False	False	False	False	False	False	False
gene:ENSMAUG00000013634	Nbea	protein_coding	neurobeachin [Source:MGI Symbol;Acc:MGI:1347075]	ensembl	1	True	False	True	False	False	False	False	False
gene:ENSMAUG00000021711		protein_coding		ensembl	1	True	False	True	False	False	False	False	False
gene:ENSMAUG00000001298		protein_coding		ensembl	1	True	False	False	False	False	False	False	False
gene:ENSMAUG00000009368	Rnf180	protein_coding	ring finger protein 180 [Source:MGI Symbol;Acc:MGI:1919066]	ensembl	1	True	False	False	False	False	False	False	False
gene:ENSMAUG00000017242	Fktn	protein_coding	fukutin [Source:NCBI gene;Acc:101839132]	ensembl	1	True	False	False	False	False	False	False	False
gene:ENSMAUG00000016139	6030458C11Rik	protein_coding	chromosome unknown C5orf22 homolog [Source:NCBI gene;Acc:101842977]	ensembl	1	True	False	False	False	False	False	False	False
gene:ENSMAUG00000007430	Mcl1	protein_coding	myeloid cell leukemia sequence 1 [Source:MGI Symbol;Acc:MGI:101769]	ensembl	1	True	False	False	False	False	False	False	False
gene:ENSMAUG00000021669		protein_coding		ensembl	1	True	False	True	False	False	False	False	False
gene:ENSMAUG00000014138	Kif3a	protein_coding	kinesin family member 3A [Source:NCBI gene;Acc:101844006]	ensembl	1	True	False	False	False	False	False	False	False
gene:ENSMAUG00000020240	Dse	protein_coding	dermatan sulfate epimerase [Source:NCBI gene;Acc:101838489]	ensembl	1	True	False	False	False	False	False	False	False
gene:ENSMAUG00000002176	Cdc14b	protein_coding	CDC14 cell division cycle 14B [Source:MGI Symbol;Acc:MGI:2441808]	ensembl	1	True	False	False	False	False	False	False	False
gene:ENSMAUG00000019770		protein_coding		ensembl	1	True	False	False	False	False	False	False	False
gene:ENSMAUG00000004428		protein_coding		ensembl	1	True	False	False	False	False	False	False	False
gene:ENSMAUG00000008372	Kdm6a	protein_coding	lysine (K)-specific demethylase 6A [Source:MGI Symbol;Acc:MGI:1095419]	ensembl	1	True	False	False	False	False	True	False	False
gene:ENSMAUG00000018170	Myo10	protein_coding	myosin X [Source:NCBI gene;Acc:101835707]	ensembl	1	True	False	False	False	False	False	False	False
gene:ENSMAUG00000019452	Srsf10	protein_coding	serine and arginine rich splicing factor 10 [Source:NCBI gene;Acc:101839933]	ensembl	1	True	False	False	False	False	False	False	False
gene:ENSMAUG00000011766	Adcy1	protein_coding	adenylate cyclase 1 [Source:NCBI gene;Acc:101822607]	ensembl	1	True	False	True	False	False	False	False	False
gene:ENSMAUG00000019689	Nacc2	protein_coding	NACC family member 2 [Source:NCBI gene;Acc:101842289]	ensembl	1	True	False	False	False	False	False	False	False
gene:ENSMAUG00000021770	Gpatch8	protein_coding	G-patch domain containing 8 [Source:NCBI gene;Acc:101843473]	ensembl	1	True	False	False	False	False	False	False	False
gene:ENSMAUG00000015158	Nlrc4	protein_coding	NLR family, CARD domain containing 4 [Source:MGI Symbol;Acc:MGI:3036243]	ensembl	1	True	False	False	False	False	False	False	False
gene:ENSMAUG00000012286		protein_coding		ensembl	1	True	False	False	False	False	False	False	False
gene:ENSMAUG00000001345		protein_coding	myeloid cell nuclear differentiation antigen [Source:NCBI gene;Acc:101841909]	ensembl	1	True	False	True	False	False	False	False	False
gene:ENSMAUG00000010998		protein_coding		ensembl	1	True	False	False	False	False	False	False	False
gene:ENSMAUG00000017949		protein_coding		ensembl	1	True	False	False	False	False	False	False	False
gene:ENSMAUG00000009087	Dpy19l4	protein_coding	dpy-19 like 4 [Source:NCBI gene;Acc:101843654]	ensembl	1	True	False	False	False	False	False	False	False
gene:ENSMAUG00000014815	Atxn7l1	protein_coding	ataxin 7 like 1 [Source:NCBI gene;Acc:101834906]	ensembl	1	True	False	False	False	False	False	False	False
gene:ENSMAUG00000009478	Sez6l	protein_coding	seizure related 6 homolog like [Source:NCBI gene;Acc:101841642]	ensembl	1	True	False	False	False	False	False	False	False
gene:ENSMAUG00000009607	Btbd9	protein_coding	BTB domain containing 9 [Source:NCBI gene;Acc:101824611]	ensembl	1	True	False	False	False	False	False	False	False
gene:ENSMAUG00000017882	Irgq	protein_coding	immunity related GTPase Q [Source:NCBI gene;Acc:101842576]	ensembl	1	True	False	False	False	False	False	False	False
gene:ENSMAUG00000012886		protein_coding	thymine DNA glycosylase [Source:NCBI gene;Acc:101828697]	ensembl	1	True	False	False	False	False	False	False	False
gene:ENSMAUG00000001076	Ctnnb1	protein_coding	catenin beta 1 [Source:NCBI gene;Acc:101822512]	ensembl	1	True	False	False	False	False	False	False	False
gene:ENSMAUG00000017311	Rhbdd1	protein_coding	rhomboid domain containing 1 [Source:MGI Symbol;Acc:MGI:1924117]	ensembl	1	True	False	False	False	False	False	False	False
gene:ENSMAUG00000009036	Vwc2l	protein_coding	von Willebrand factor C domain containing 2 like [Source:NCBI gene;Acc:101829516]	ensembl	1	True	False	False	False	False	False	False	False
gene:ENSMAUG00000019798	Cnot6	protein_coding	CCR4-NOT transcription complex subunit 6 [Source:NCBI gene;Acc:101833244]	ensembl	1	True	False	False	False	False	False	False	False
gene:ENSMAUG00000019007	Gpr63	protein_coding	G protein-coupled receptor 63 [Source:NCBI gene;Acc:101829401]	ensembl	1	True	False	True	False	False	False	False	False
gene:ENSMAUG00000021537		protein_coding	ubiquitin specific peptidase 2 [Source:NCBI gene;Acc:101827315]	ensembl	1	True	False	False	False	False	False	False	False
gene:ENSMAUG00000012223	Atrn	protein_coding	attractin [Source:NCBI gene;Acc:101827743]	ensembl	1	True	False	True	False	False	False	False	False
gene:ENSMAUG00000011139	Rasa1	protein_coding	RAS p21 protein activator 1 [Source:NCBI gene;Acc:101834599]	ensembl	1	True	False	False	False	False	False	False	False
gene:ENSMAUG00000015720	Ralgps2	protein_coding	Ral GEF with PH domain and SH3 binding motif 2 [Source:NCBI gene;Acc:101836884]	ensembl	1	True	False	False	False	False	False	False	False
gene:ENSMAUG00000011516	Hlf	protein_coding	HLF transcription factor, PAR bZIP family member [Source:NCBI gene;Acc:101836034]	ensembl	1	True	False	False	False	False	False	False	False
gene:ENSMAUG00000016745	Ankrd50	protein_coding	ankyrin repeat domain 50 [Source:NCBI gene;Acc:101839815]	ensembl	1	True	False	True	False	False	False	False	False
gene:ENSMAUG00000014817	Nkapd1	protein_coding	NKAP domain containing 1 [Source:MGI Symbol;Acc:MGI:2143205]	ensembl	1	True	False	False	False	False	False	False	False
gene:ENSMAUG00000020950	Mettl25	protein_coding	methyltransferase like 25 [Source:MGI Symbol;Acc:MGI:3041259]	ensembl	1	True	False	False	False	False	False	False	False
gene:ENSMAUG00000009243	Flrt3	protein_coding	fibronectin leucine rich transmembrane protein 3 [Source:NCBI gene;Acc:101840796]	ensembl	1	True	False	False	False	False	False	False	False
gene:ENSMAUG00000012374		protein_coding	zinc finger protein 317 [Source:NCBI gene;Acc:101830980]	ensembl	1	True	False	False	False	False	False	False	False
gene:ENSMAUG00000013450	Sema3c	protein_coding	sema domain, immunoglobulin domain (Ig), short basic domain, secreted, (semaphorin) 3C [Source:MGI Symbol;Acc:MGI:107557]	ensembl	1	True	False	False	False	False	False	False	False
gene:ENSMAUG00000015498	Usp38	protein_coding	ubiquitin specific peptidase 38 [Source:NCBI gene;Acc:101837347]	ensembl	1	True	False	False	False	False	False	False	False
gene:ENSMAUG00000016487	Dido1	protein_coding	death inducer-obliterator 1 [Source:NCBI gene;Acc:101844295]	ensembl	1	True	False	False	False	False	False	False	False
gene:ENSMAUG00000012433		protein_coding		ensembl	1	True	False	False	False	False	False	False	False
gene:ENSMAUG00000007505	Ahctf1	protein_coding	AT-hook containing transcription factor 1 [Source:NCBI gene;Acc:101837079]	ensembl	1	True	False	False	False	False	False	False	False
gene:ENSMAUG00000000439	Fto	protein_coding	FTO alpha-ketoglutarate dependent dioxygenase [Source:NCBI gene;Acc:101835182]	ensembl	1	True	False	False	False	False	True	False	False
gene:ENSMAUG00000009514		protein_coding	NIPA magnesium transporter 1 [Source:NCBI gene;Acc:101833196]	ensembl	1	True	False	False	False	False	False	False	False
gene:ENSMAUG00000016294	Septin10	protein_coding	septin 10 [Source:NCBI gene;Acc:101824950]	ensembl	1	True	False	False	False	False	False	False	False
gene:ENSMAUG00000020515	Igsf11	protein_coding	immunoglobulin superfamily member 11 [Source:NCBI gene;Acc:101839728]	ensembl	1	True	False	False	False	False	False	False	False
gene:ENSMAUG00000015295	Tasor2	protein_coding	transcription activation suppressor family member 2 [Source:NCBI gene;Acc:101839914]	ensembl	1	True	False	False	False	False	False	False	False
gene:ENSMAUG00000004325	Nod2	protein_coding	nucleotide binding oligomerization domain containing 2 [Source:NCBI gene;Acc:101838071]	ensembl	1	True	False	False	False	False	False	False	False
gene:ENSMAUG00000007540	Otulinl	protein_coding	OTU deubiquitinase with linear linkage specificity like [Source:MGI Symbol;Acc:MGI:2687281]	ensembl	1	True	False	False	False	False	False	False	False
gene:ENSMAUG00000013665	Dlg5	protein_coding	discs large MAGUK scaffold protein 5 [Source:NCBI gene;Acc:101843356]	ensembl	1	True	False	False	False	False	False	False	False
gene:ENSMAUG00000001164		protein_coding		ensembl	1	True	False	False	False	False	False	False	False
gene:ENSMAUG00000007016	Prepl	protein_coding	prolyl endopeptidase like [Source:NCBI gene;Acc:101829445]	ensembl	1	True	False	False	False	False	False	False	False
gene:ENSMAUG00000004011	Mbnl1	protein_coding	muscleblind like splicing regulator 1 [Source:NCBI gene;Acc:101839135]	ensembl	1	True	False	False	False	False	False	False	False
gene:ENSMAUG00000005509	Stk10	protein_coding	serine/threonine kinase 10 [Source:MGI Symbol;Acc:MGI:1099439]	ensembl	1	True	False	False	False	False	False	False	False
gene:ENSMAUG00000009697	Zfp12	protein_coding	zinc finger protein 12 [Source:NCBI gene;Acc:101843698]	ensembl	1	True	False	False	False	False	False	False	False
gene:ENSMAUG00000010851	St8sia1	protein_coding	ST8 alpha-N-acetyl-neuraminide alpha-2,8-sialyltransferase 1 [Source:MGI Symbol;Acc:MGI:106011]	ensembl	1	True	False	False	False	False	False	False	False
gene:ENSMAUG00000020629	Dgke	protein_coding	diacylglycerol kinase epsilon [Source:NCBI gene;Acc:101834289]	ensembl	1	True	False	False	False	False	False	False	False
gene:ENSMAUG00000017750	D5Ertd579e	protein_coding	DNA segment, Chr 5, ERATO Doi 579, expressed [Source:MGI Symbol;Acc:MGI:1261849]	ensembl	1	True	False	False	False	False	False	False	False
gene:ENSMAUG00000016819		protein_coding		ensembl	1	True	False	False	False	False	False	False	False
gene:ENSMAUG00000020293	Ipo11	protein_coding	importin 11 [Source:MGI Symbol;Acc:MGI:2442377]	ensembl	1	True	False	False	False	False	False	False	False
gene:ENSMAUG00000013129	Myo1b	protein_coding	myosin IB [Source:MGI Symbol;Acc:MGI:107752]	ensembl	1	True	False	True	False	False	False	False	False
gene:ENSMAUG00000000180	Dapk1	protein_coding	death associated protein kinase 1 [Source:NCBI gene;Acc:101842450]	ensembl	1	True	False	False	False	False	False	False	False
gene:ENSMAUG00000004509	Ppp3cb	protein_coding	protein phosphatase 3 catalytic subunit beta [Source:NCBI gene;Acc:101840210]	ensembl	1	True	False	False	False	False	False	False	False
gene:ENSMAUG00000014216	Zfp697	protein_coding	zinc finger protein 697 [Source:NCBI gene;Acc:101837551]	ensembl	1	True	False	False	False	False	False	False	False
gene:ENSMAUG00000009192	Hspa4	protein_coding	heat shock protein 4 [Source:MGI Symbol;Acc:MGI:1342292]	ensembl	1	True	False	False	False	False	False	False	False
gene:ENSMAUG00000019406	Cdon	protein_coding	cell adhesion associated, oncogene regulated [Source:NCBI gene;Acc:101841139]	ensembl	1	True	False	False	False	False	False	False	False
gene:ENSMAUG00000014280	Wdr26	protein_coding	WD repeat domain 26 [Source:MGI Symbol;Acc:MGI:1923825]	ensembl	1	True	False	False	False	False	False	False	False
gene:ENSMAUG00000016561	Fam76a	protein_coding	family with sequence similarity 76, member A [Source:MGI Symbol;Acc:MGI:2385211]	ensembl	1	True	False	False	False	False	False	False	False
gene:ENSMAUG00000015810	Tmed8	protein_coding	transmembrane p24 trafficking protein family member 8 [Source:NCBI gene;Acc:101837902]	ensembl	1	True	False	False	False	False	False	False	False
gene:ENSMAUG00000008176	Csnk2a2	protein_coding	casein kinase 2 alpha 2 [Source:NCBI gene;Acc:101842272]	ensembl	1	True	False	False	False	False	False	False	False
gene:ENSMAUG00000002470	Siglec1	protein_coding	sialic acid binding Ig like lectin 1 [Source:NCBI gene;Acc:101824066]	ensembl	1	True	False	True	False	False	False	False	False
gene:ENSMAUG00000017772		protein_coding	mannosidase alpha class 2A member 2 [Source:NCBI gene;Acc:101828565]	ensembl	1	True	False	False	False	False	False	False	False
gene:ENSMAUG00000000703	4930503L19Rik	protein_coding	chromosome unknown C18orf54 homolog [Source:NCBI gene;Acc:101822581]	ensembl	1	True	False	True	False	False	False	False	False
gene:ENSMAUG00000005444	Gpr137c	protein_coding	G protein-coupled receptor 137C [Source:NCBI gene;Acc:101832067]	ensembl	1	True	False	False	False	False	False	False	False
gene:ENSMAUG00000002463	Reck	protein_coding	reversion inducing cysteine rich protein with kazal motifs [Source:NCBI gene;Acc:101828038]	ensembl	1	True	False	False	False	False	False	False	False
gene:ENSMAUG00000011173	Lrrd1	protein_coding	leucine rich repeats and death domain containing 1 [Source:NCBI gene;Acc:101844766]	ensembl	1	True	False	False	False	False	False	False	False
gene:ENSMAUG00000019668	Slc38a6	protein_coding	solute carrier family 38 member 6 [Source:NCBI gene;Acc:101830240]	ensembl	1	True	False	False	False	False	False	False	False
gene:ENSMAUG00000003576	Osgepl1	protein_coding	O-sialoglycoprotein endopeptidase-like 1 [Source:MGI Symbol;Acc:MGI:1919335]	ensembl	1	True	False	False	False	False	False	False	False
gene:ENSMAUG00000008201	Nfasc	protein_coding	neurofascin [Source:MGI Symbol;Acc:MGI:104753]	ensembl	1	True	False	False	False	False	False	False	False
gene:ENSMAUG00000016407		protein_coding		ensembl	1	True	False	False	False	False	False	False	False
gene:ENSMAUG00000008043	Adam9	protein_coding	ADAM metallopeptidase domain 9 [Source:NCBI gene;Acc:101840518]	ensembl	1	True	False	False	False	False	False	False	False
gene:ENSMAUG00000018104	Nedd9	protein_coding	neural precursor cell expressed, developmentally down-regulated 9 [Source:NCBI gene;Acc:101838184]	ensembl	1	True	False	True	False	False	False	False	False
gene:ENSMAUG00000013910	Golph3	protein_coding	golgi phosphoprotein 3 [Source:NCBI gene;Acc:101842448]	ensembl	1	True	False	False	False	False	False	False	False
gene:ENSMAUG00000020843		protein_coding	ADP ribosylation factor interacting protein 1 [Source:NCBI gene;Acc:101839146]	ensembl	1	True	False	False	False	False	False	False	False
gene:ENSMAUG00000018977	Fbxo42	protein_coding	F-box protein 42 [Source:MGI Symbol;Acc:MGI:1924992]	ensembl	1	True	False	False	False	False	False	False	False
gene:ENSMAUG00000005326	Snx13	protein_coding	sorting nexin 13 [Source:MGI Symbol;Acc:MGI:2661416]	ensembl	1	True	False	False	False	False	False	False	False
gene:ENSMAUG00000013071	Prkcb	protein_coding	protein kinase C, beta [Source:MGI Symbol;Acc:MGI:97596]	ensembl	1	True	False	True	False	False	False	False	False
gene:ENSMAUG00000012132	Rab3c	protein_coding	RAB3C, member RAS oncogene family [Source:NCBI gene;Acc:101823610]	ensembl	1	True	False	False	False	False	False	False	False
gene:ENSMAUG00000000217		protein_coding		ensembl	1	True	False	False	False	False	False	False	False
gene:ENSMAUG00000000926		protein_coding	RB1 inducible coiled-coil 1 [Source:NCBI gene;Acc:101843373]	ensembl	1	True	False	False	False	False	False	False	False
gene:ENSMAUG00000013898	Cit	protein_coding	citron Rho-interacting kinase [Source:NCBI gene;Acc:101828040]	ensembl	1	True	False	False	False	False	False	False	False
gene:ENSMAUG00000018383	Crcp	protein_coding	CGRP receptor component [Source:NCBI gene;Acc:101825039]	ensembl	1	True	False	False	False	False	False	False	False
gene:ENSMAUG00000004831		protein_coding		ensembl	1	True	False	False	False	False	False	False	False
gene:ENSMAUG00000006147	Sec24d	protein_coding	SEC24 homolog D, COPII coat complex component [Source:NCBI gene;Acc:101839483]	ensembl	1	True	False	False	False	False	False	False	False
gene:ENSMAUG00000006692	Vipr2	protein_coding	vasoactive intestinal peptide receptor 2 [Source:NCBI gene;Acc:101838533]	ensembl	1	True	False	False	False	False	False	False	False
gene:ENSMAUG00000011469		protein_coding		ensembl	1	True	False	False	False	False	False	False	False
gene:ENSMAUG00000012499		protein_coding		ensembl	1	True	False	False	False	False	False	False	False
gene:ENSMAUG00000018098	Slc7a2	protein_coding	solute carrier family 7 member 2 [Source:NCBI gene;Acc:101839184]	ensembl	1	True	False	False	False	False	False	False	False
gene:ENSMAUG00000008130	Pdpk1	protein_coding	3-phosphoinositide dependent protein kinase 1 [Source:NCBI gene;Acc:101835018]	ensembl	1	True	False	False	False	False	False	False	False
gene:ENSMAUG00000008203	Lrrc4c	protein_coding	leucine rich repeat containing 4C [Source:NCBI gene;Acc:101831804]	ensembl	1	True	False	False	False	False	False	False	False
gene:ENSMAUG00000017727	Tgfa	protein_coding	transforming growth factor alpha [Source:NCBI gene;Acc:101823727]	ensembl	1	True	False	False	False	False	False	False	False
gene:ENSMAUG00000016703	Crkl	protein_coding	CRK like proto-oncogene, adaptor protein [Source:NCBI gene;Acc:101823304]	ensembl	1	True	False	False	False	False	True	False	False
gene:ENSMAUG00000010646	Pak1	protein_coding	p21 (RAC1) activated kinase 1 [Source:MGI Symbol;Acc:MGI:1339975]	ensembl	1	True	False	True	False	False	False	False	False
gene:ENSMAUG00000000526		protein_coding	chromodomain helicase DNA binding protein 9 [Source:NCBI gene;Acc:101836126]	ensembl	1	True	False	False	False	False	False	False	False
gene:ENSMAUG00000003927	Hsh2d	protein_coding	hematopoietic SH2 domain containing [Source:NCBI gene;Acc:101831284]	ensembl	1	True	False	False	False	False	False	False	False
gene:ENSMAUG00000011499	Bcat1	protein_coding	branched chain amino acid transaminase 1 [Source:NCBI gene;Acc:101835684]	ensembl	1	True	False	True	False	False	False	False	False
gene:ENSMAUG00000021071	Sntb2	protein_coding	syntrophin, basic 2 [Source:MGI Symbol;Acc:MGI:101771]	ensembl	1	True	False	False	False	False	False	False	False
gene:ENSMAUG00000006633	Atxn7	protein_coding	ataxin 7 [Source:NCBI gene;Acc:101835080]	ensembl	1	True	False	False	False	False	False	False	False
gene:ENSMAUG00000009402	Zic3	protein_coding	Zic family member 3 [Source:NCBI gene;Acc:101836489]	ensembl	1	True	False	False	False	False	False	False	False
gene:ENSMAUG00000000383	Stat6	protein_coding	signal transducer and activator of transcription 6 [Source:NCBI gene;Acc:101832739]	ensembl	1	True	False	False	False	False	False	False	False
gene:ENSMAUG00000001025	Uprt	protein_coding	uracil phosphoribosyltransferase homolog [Source:NCBI gene;Acc:101834780]	ensembl	1	True	False	False	False	False	False	False	False
gene:ENSMAUG00000001563	Ankrd63	protein_coding	ankyrin repeat domain 63 [Source:NCBI gene;Acc:101842301]	ensembl	1	True	False	False	False	False	False	False	False
gene:ENSMAUG00000021155	Pan3	protein_coding	poly(A) specific ribonuclease subunit PAN3 [Source:NCBI gene;Acc:101840957]	ensembl	1	True	False	False	False	False	False	False	False
gene:ENSMAUG00000013156	Xkr7	protein_coding	XK related 7 [Source:NCBI gene;Acc:101836415]	ensembl	1	True	False	True	False	False	False	False	False
gene:ENSMAUG00000020458	Rad51c	protein_coding	RAD51 paralog C [Source:NCBI gene;Acc:101843067]	ensembl	1	True	False	False	False	False	False	False	False
gene:ENSMAUG00000000045	Mospd1	protein_coding	motile sperm domain containing 1 [Source:NCBI gene;Acc:101841848]	ensembl	1	True	False	False	False	False	False	False	False
gene:ENSMAUG00000016120	Mtf2	protein_coding	metal response element binding transcription factor 2 [Source:NCBI gene;Acc:101826723]	ensembl	1	True	False	False	False	False	False	False	False
gene:ENSMAUG00000000283	Lpgat1	protein_coding	lysophosphatidylglycerol acyltransferase 1 [Source:NCBI gene;Acc:101839414]	ensembl	1	True	False	False	False	False	False	False	False
gene:ENSMAUG00000018333		protein_coding		ensembl	1	True	False	True	False	False	False	False	False
gene:ENSMAUG00000002789	Cpeb3	protein_coding	cytoplasmic polyadenylation element binding protein 3 [Source:NCBI gene;Acc:101838439]	ensembl	1	True	False	False	False	False	False	False	False
gene:ENSMAUG00000012953	Ctnna3	protein_coding	catenin alpha 3 [Source:NCBI gene;Acc:101837517]	ensembl	1	True	False	False	False	False	False	False	False
gene:ENSMAUG00000010992	Tmod2	protein_coding	tropomodulin 2 [Source:MGI Symbol;Acc:MGI:1355335]	ensembl	1	True	False	True	False	False	False	False	False
gene:ENSMAUG00000008525	Edem1	protein_coding	ER degradation enhancing alpha-mannosidase like protein 1 [Source:NCBI gene;Acc:101835995]	ensembl	1	True	False	True	False	False	False	False	False
gene:ENSMAUG00000017696		protein_coding		ensembl	1	True	False	False	False	False	False	False	False
gene:ENSMAUG00000011509	Ptprj	protein_coding	protein tyrosine phosphatase receptor type J [Source:NCBI gene;Acc:101827203]	ensembl	1	True	False	False	False	False	False	False	False
gene:ENSMAUG00000020732	Smchd1	protein_coding	structural maintenance of chromosomes flexible hinge domain containing 1 [Source:NCBI gene;Acc:101844954]	ensembl	1	True	False	False	False	False	False	False	False
gene:ENSMAUG00000011171	Paqr8	protein_coding	progestin and adipoQ receptor family member 8 [Source:NCBI gene;Acc:101827924]	ensembl	1	True	False	True	False	False	True	False	False
gene:ENSMAUG00000019860	Fam120a	protein_coding	family with sequence similarity 120A [Source:NCBI gene;Acc:101837039]	ensembl	1	True	False	False	False	False	False	False	False
gene:ENSMAUG00000009040		protein_coding		ensembl	1	True	False	True	False	False	False	False	False
gene:ENSMAUG00000008439	Ppp2r5e	protein_coding	protein phosphatase 2, regulatory subunit B', epsilon [Source:MGI Symbol;Acc:MGI:1349473]	ensembl	1	True	False	False	False	False	False	False	False
gene:ENSMAUG00000020508	Gabra6	protein_coding	gamma-aminobutyric acid type A receptor subunit alpha6 [Source:NCBI gene;Acc:101825216]	ensembl	1	True	False	False	False	False	False	False	False
gene:ENSMAUG00000009273	Tet2	protein_coding	tet methylcytosine dioxygenase 2 [Source:NCBI gene;Acc:101841649]	ensembl	1	True	False	False	False	False	False	False	False
gene:ENSMAUG00000009602	Srpk2	protein_coding	SRSF protein kinase 2 [Source:NCBI gene;Acc:101823933]	ensembl	1	True	False	False	False	False	False	False	False
gene:ENSMAUG00000013569	Prickle2	protein_coding	prickle planar cell polarity protein 2 [Source:NCBI gene;Acc:101839912]	ensembl	1	True	False	False	False	False	False	False	False
gene:ENSMAUG00000017575	Pitpnb	protein_coding	phosphatidylinositol transfer protein beta [Source:NCBI gene;Acc:101839050]	ensembl	1	True	False	False	False	False	False	False	False
gene:ENSMAUG00000017415		protein_coding		ensembl	1	True	False	False	False	False	False	False	False
gene:ENSMAUG00000014403	Kcnd2	protein_coding	potassium voltage-gated channel subfamily D member 2 [Source:NCBI gene;Acc:101829184]	ensembl	1	True	False	False	False	False	False	False	False
gene:ENSMAUG00000000760	Pde10a	protein_coding	phosphodiesterase 10A [Source:NCBI gene;Acc:101835622]	ensembl	1	True	False	False	False	False	False	False	False
gene:ENSMAUG00000002566	Cul4b	protein_coding	cullin 4B [Source:MGI Symbol;Acc:MGI:1919834]	ensembl	1	True	False	False	False	False	False	False	False
gene:ENSMAUG00000010201	Ocln	protein_coding	occludin [Source:NCBI gene;Acc:101837757]	ensembl	1	True	False	False	False	False	False	False	False
gene:ENSMAUG00000016826	Blzf1	protein_coding	basic leucine zipper nuclear factor 1 [Source:NCBI gene;Acc:101828541]	ensembl	1	True	False	False	False	False	False	False	False
gene:ENSMAUG00000004979	Hipk1	protein_coding	homeodomain interacting protein kinase 1 [Source:MGI Symbol;Acc:MGI:1314873]	ensembl	1	True	False	True	False	False	True	False	False
gene:ENSMAUG00000003467	Sik2	protein_coding	salt inducible kinase 2 [Source:MGI Symbol;Acc:MGI:2445031]	ensembl	1	True	False	False	False	False	False	False	False
gene:ENSMAUG00000017384	Maob	protein_coding	monoamine oxidase B [Source:NCBI gene;Acc:101825598]	ensembl	1	True	False	False	False	False	False	False	False
gene:ENSMAUG00000021185	Rapgef4	protein_coding	Rap guanine nucleotide exchange factor 4 [Source:NCBI gene;Acc:101839349]	ensembl	1	True	False	False	False	False	False	False	False
gene:ENSMAUG00000018205	Marf1	protein_coding	meiosis regulator and mRNA stability 1 [Source:MGI Symbol;Acc:MGI:2444505]	ensembl	1	True	False	False	False	False	False	False	False
gene:ENSMAUG00000000637	Tnr	protein_coding	tenascin R [Source:NCBI gene;Acc:101841265]	ensembl	1	True	False	False	False	False	False	False	False
gene:ENSMAUG00000017690		protein_coding		ensembl	1	True	False	False	False	False	False	False	False
gene:ENSMAUG00000021007	Gdap1	protein_coding	ganglioside induced differentiation associated protein 1 [Source:NCBI gene;Acc:101836176]	ensembl	1	True	False	False	False	False	False	False	False
gene:ENSMAUG00000001920	Qk	protein_coding	quaking [Source:MGI Symbol;Acc:MGI:97837]	ensembl	1	True	False	False	False	False	False	False	False
gene:ENSMAUG00000015853	Zfp46	protein_coding	zinc finger protein 436 [Source:NCBI gene;Acc:101843790]	ensembl	1	True	False	True	False	False	False	False	False
gene:ENSMAUG00000016204	Akt3	protein_coding	AKT serine/threonine kinase 3 [Source:NCBI gene;Acc:101840296]	ensembl	1	True	False	False	False	False	False	False	False
gene:ENSMAUG00000018838	Utp15	protein_coding	UTP15 small subunit processome component [Source:NCBI gene;Acc:101841414]	ensembl	1	True	False	False	False	False	False	False	False
gene:ENSMAUG00000021414	Zfp597	protein_coding	zinc finger protein 597 [Source:NCBI gene;Acc:101841297]	ensembl	1	True	False	False	False	False	False	False	False
gene:ENSMAUG00000020414	Dhx9	protein_coding	DExH-box helicase 9 [Source:NCBI gene;Acc:101831128]	ensembl	1	True	False	False	False	False	False	False	False
gene:ENSMAUG00000013196		protein_coding		ensembl	1	True	False	False	False	False	False	False	False
gene:ENSMAUG00000014575	Tmem161b	protein_coding	transmembrane protein 161B [Source:NCBI gene;Acc:101835119]	ensembl	1	True	False	False	False	False	False	False	False
gene:ENSMAUG00000009394	Dclk3	protein_coding	doublecortin-like kinase 3 [Source:MGI Symbol;Acc:MGI:3039580]	ensembl	1	True	False	False	False	False	False	False	False
gene:ENSMAUG00000011769	Arl5a	protein_coding	ADP ribosylation factor like GTPase 5A [Source:NCBI gene;Acc:101843848]	ensembl	1	True	False	False	False	False	False	False	False
gene:ENSMAUG00000006963	Tut7	protein_coding	terminal uridylyl transferase 7 [Source:MGI Symbol;Acc:MGI:2387179]	ensembl	1	True	False	False	False	False	False	False	False
gene:ENSMAUG00000022037	Klf7	protein_coding	Kruppel like factor 7 [Source:NCBI gene;Acc:101840176]	ensembl	1	True	False	True	False	False	False	False	False
gene:ENSMAUG00000013900	Tjp1	protein_coding	tight junction protein 1 [Source:NCBI gene;Acc:101825009]	ensembl	1	True	False	False	False	False	True	False	False
gene:ENSMAUG00000009716	Smad4	protein_coding	SMAD family member 4 [Source:NCBI gene;Acc:101843946]	ensembl	1	True	False	False	False	False	False	False	False
gene:ENSMAUG00000011819	Ppp2r3a	protein_coding	protein phosphatase 2 regulatory subunit B''alpha [Source:NCBI gene;Acc:101828903]	ensembl	1	True	False	False	False	False	False	False	False
gene:ENSMAUG00000009472	Grin2a	protein_coding	glutamate ionotropic receptor NMDA type subunit 2A [Source:NCBI gene;Acc:101824116]	ensembl	1	True	False	True	False	False	False	False	False
gene:ENSMAUG00000010299	Kdm7a	protein_coding	lysine (K)-specific demethylase 7A [Source:MGI Symbol;Acc:MGI:2443388]	ensembl	1	True	False	False	False	False	False	False	False
gene:ENSMAUG00000001811		protein_coding	membrane associated ring-CH-type finger 5 [Source:NCBI gene;Acc:101838169]	ensembl	1	True	False	True	False	False	False	False	False
gene:ENSMAUG00000011210	Cdk19	protein_coding	cyclin dependent kinase 19 [Source:NCBI gene;Acc:101831934]	ensembl	1	True	False	False	False	False	False	False	False
gene:ENSMAUG00000006496	Exph5	protein_coding	exophilin 5 [Source:NCBI gene;Acc:101833404]	ensembl	1	True	False	True	False	False	False	False	False
gene:ENSMAUG00000001363		protein_coding		ensembl	1	True	False	False	False	False	False	False	False
gene:ENSMAUG00000015060		protein_coding		ensembl	1	True	False	False	False	False	False	False	False
gene:ENSMAUG00000000766	Mon1b	protein_coding	MON1 homolog B, secretory traffciking associated [Source:MGI Symbol;Acc:MGI:1923231]	ensembl	1	True	False	False	False	False	False	False	False
gene:ENSMAUG00000021190	Plekha5	protein_coding	pleckstrin homology domain containing, family A member 5 [Source:MGI Symbol;Acc:MGI:1923802]	ensembl	1	True	False	False	False	False	False	False	False
gene:ENSMAUG00000020890	Dcaf1	protein_coding	DDB1 and CUL4 associated factor 1 [Source:MGI Symbol;Acc:MGI:2445220]	ensembl	1	True	False	True	False	False	False	False	False
gene:ENSMAUG00000004033	Hectd1	protein_coding	HECT domain E3 ubiquitin protein ligase 1 [Source:MGI Symbol;Acc:MGI:2384768]	ensembl	1	True	False	False	False	False	False	False	False
gene:ENSMAUG00000000088	Mx1	protein_coding	MX dynamin-like GTPase 1 [Source:MGI Symbol;Acc:MGI:97243]	ensembl	1	True	False	True	False	False	False	False	False
gene:ENSMAUG00000003534	Camk1d	protein_coding	calcium/calmodulin-dependent protein kinase ID [Source:MGI Symbol;Acc:MGI:2442190]	ensembl	1	True	False	True	False	False	False	False	False
gene:ENSMAUG00000008327	Kcnab1	protein_coding	potassium voltage-gated channel, shaker-related subfamily, beta member 1 [Source:MGI Symbol;Acc:MGI:109155]	ensembl	1	True	False	True	False	False	True	False	False
gene:ENSMAUG00000008898	Dab1	protein_coding	DAB adaptor protein 1 [Source:NCBI gene;Acc:101822748]	ensembl	1	True	False	True	False	False	False	False	False
gene:ENSMAUG00000006870	Ifi47	protein_coding	T-cell-specific guanine nucleotide triphosphate-binding protein 1-like [Source:NCBI gene;Acc:101836886]	ensembl	1	True	False	True	False	False	False	False	False
gene:ENSMAUG00000010601	Dusp16	protein_coding	dual specificity phosphatase 16 [Source:NCBI gene;Acc:101842956]	ensembl	1	True	False	False	False	False	False	False	False
gene:ENSMAUG00000018439	Ttc28	protein_coding	tetratricopeptide repeat domain 28 [Source:NCBI gene;Acc:101822976]	ensembl	1	True	False	False	False	False	False	False	False
gene:ENSMAUG00000014564	Gclc	protein_coding	glutamate-cysteine ligase catalytic subunit [Source:NCBI gene;Acc:101844822]	ensembl	1	True	False	False	False	False	False	False	False
gene:ENSMAUG00000000422	Gnao1	protein_coding	G protein subunit alpha o1 [Source:NCBI gene;Acc:101830536]	ensembl	1	True	False	False	False	False	False	False	False
gene:ENSMAUG00000014079	Dennd11	protein_coding	DENN domain containing 11 [Source:NCBI gene;Acc:101840976]	ensembl	1	True	False	False	False	False	False	False	False
gene:ENSMAUG00000020325		protein_coding	protein DDI1 homolog 2 [Source:NCBI gene;Acc:101843704]	ensembl	1	True	False	False	False	False	False	False	False
gene:ENSMAUG00000007472	Ate1	protein_coding	arginyltransferase 1 [Source:MGI Symbol;Acc:MGI:1333870]	ensembl	1	True	False	False	False	False	False	False	False
gene:ENSMAUG00000006561	8030462N17Rik	protein_coding	chromosome unknown C18orf25 homolog [Source:NCBI gene;Acc:101833685]	ensembl	1	True	False	False	False	False	False	False	False
gene:ENSMAUG00000016194		protein_coding	cell division cycle protein 27 homolog [Source:NCBI gene;Acc:101837857]	ensembl	1	True	False	False	False	False	False	False	False
gene:ENSMAUG00000009762	Ranbp10	protein_coding	ran-binding protein 10 [Source:NCBI gene;Acc:101831292]	ensembl	1	True	False	False	False	False	False	False	False
gene:ENSMAUG00000003977	Btaf1	protein_coding	B-TFIID TATA-box binding protein associated factor 1 [Source:MGI Symbol;Acc:MGI:2147538]	ensembl	1	True	False	False	False	False	False	False	False
gene:ENSMAUG00000000680		protein_coding		ensembl	1	True	False	False	False	False	False	False	False
gene:ENSMAUG00000001029	Cd84	protein_coding	CD84 molecule [Source:NCBI gene;Acc:101832121]	ensembl	1	True	False	False	False	False	False	False	False
gene:ENSMAUG00000018510	Pnmal1	protein_coding	PNMA-like protein 1 [Source:NCBI gene;Acc:101825557]	ensembl	1	True	False	False	False	False	False	False	False
gene:ENSMAUG00000015865	Spty2d1	protein_coding	SPT2 chromatin protein domain containing 1 [Source:MGI Symbol;Acc:MGI:2142062]	ensembl	1	True	False	False	False	False	False	False	False
gene:ENSMAUG00000012529	Arhgap42	protein_coding	Rho GTPase activating protein 42 [Source:NCBI gene;Acc:101825941]	ensembl	1	True	False	False	False	False	False	False	False
gene:ENSMAUG00000015698	Cdyl2	protein_coding	chromodomain Y like 2 [Source:NCBI gene;Acc:101830163]	ensembl	1	True	False	False	False	False	False	False	False
gene:ENSMAUG00000012702	Rims2	protein_coding	regulating synaptic membrane exocytosis 2 [Source:MGI Symbol;Acc:MGI:2152972]	ensembl	1	True	False	False	False	False	False	False	False
gene:ENSMAUG00000011863	Faim2	protein_coding	Fas apoptotic inhibitory molecule 2 [Source:NCBI gene;Acc:101822371]	ensembl	1	True	False	False	False	False	False	False	False
gene:ENSMAUG00000016512	Upf2	protein_coding	UPF2 regulator of nonsense transcripts homolog (yeast) [Source:MGI Symbol;Acc:MGI:2449307]	ensembl	1	True	False	False	False	False	False	False	False
gene:ENSMAUG00000006558	Gja1	protein_coding	gap junction protein alpha 1 [Source:NCBI gene;Acc:101825407]	ensembl	1	True	False	False	False	False	True	False	False
gene:ENSMAUG00000014547		protein_coding		ensembl	1	True	False	False	False	False	False	False	False
gene:ENSMAUG00000019596	Fancb	protein_coding	FA complementation group B [Source:NCBI gene;Acc:101844463]	ensembl	1	True	False	False	False	False	False	False	False
gene:ENSMAUG00000014001	Ifnar1	protein_coding	interferon (alpha and beta) receptor 1 [Source:MGI Symbol;Acc:MGI:107658]	ensembl	1	True	False	False	False	False	False	False	False
gene:ENSMAUG00000017210		protein_coding	cholesteryl ester transfer protein [Source:NCBI gene;Acc:101825761]	ensembl	1	True	False	False	False	False	False	False	False
gene:ENSMAUG00000003081	Vps13d	protein_coding	vacuolar protein sorting 13D [Source:MGI Symbol;Acc:MGI:2448530]	ensembl	1	True	False	False	False	False	False	False	False
gene:ENSMAUG00000018324	Plagl2	protein_coding	PLAG1 like zinc finger 2 [Source:NCBI gene;Acc:101836946]	ensembl	1	True	False	False	False	False	False	False	False
gene:ENSMAUG00000015192	Ctdspl2	protein_coding	CTD (carboxy-terminal domain, RNA polymerase II, polypeptide A) small phosphatase like 2 [Source:MGI Symbol;Acc:MGI:1196405]	ensembl	1	True	False	False	False	False	False	False	False
gene:ENSMAUG00000011754	Ppp1r2	protein_coding	protein phosphatase 1 regulatory inhibitor subunit 2 [Source:NCBI gene;Acc:101838217]	ensembl	1	True	False	False	False	False	False	False	False
gene:ENSMAUG00000000289	Gpr52	protein_coding	G protein-coupled receptor 52 [Source:NCBI gene;Acc:101832775]	ensembl	1	True	False	False	False	False	False	False	False
gene:ENSMAUG00000017202	Numb	protein_coding	NUMB endocytic adaptor protein [Source:NCBI gene;Acc:101837788]	ensembl	1	True	False	False	False	False	False	False	False
gene:ENSMAUG00000010801	Arid2	protein_coding	AT-rich interaction domain 2 [Source:NCBI gene;Acc:101830839]	ensembl	1	True	False	False	False	False	False	False	False
gene:ENSMAUG00000021700	Arpp21	protein_coding	cAMP regulated phosphoprotein 21 [Source:NCBI gene;Acc:101833256]	ensembl	1	True	False	True	False	False	False	False	False
gene:ENSMAUG00000013872		protein_coding		ensembl	1	True	False	False	False	False	False	False	False
gene:ENSMAUG00000020978		protein_coding	WD repeat domain 20 [Source:NCBI gene;Acc:101832523]	ensembl	1	True	False	False	False	False	False	False	False
gene:ENSMAUG00000005735	Clip4	protein_coding	CAP-Gly domain containing linker protein family member 4 [Source:NCBI gene;Acc:101828990]	ensembl	1	True	False	True	False	False	False	False	False
gene:ENSMAUG00000017742	Usp6nl	protein_coding	USP6 N-terminal like [Source:NCBI gene;Acc:101840037]	ensembl	1	True	False	False	False	False	False	False	False
gene:ENSMAUG00000015796	Adar	protein_coding	adenosine deaminase RNA specific [Source:NCBI gene;Acc:101842183]	ensembl	1	True	False	True	False	False	False	False	False
gene:ENSMAUG00000020443	Carm1	protein_coding	coactivator associated arginine methyltransferase 1 [Source:NCBI gene;Acc:101842365]	ensembl	1	True	False	False	False	False	False	False	False
gene:ENSMAUG00000012220	Eif4ebp2	protein_coding	eukaryotic translation initiation factor 4E binding protein 2 [Source:NCBI gene;Acc:101842422]	ensembl	1	True	False	False	False	False	False	False	False
gene:ENSMAUG00000004201	Lzts1	protein_coding	leucine zipper tumor suppressor 1 [Source:NCBI gene;Acc:101842962]	ensembl	1	True	False	True	False	False	True	False	False
gene:ENSMAUG00000020646	Hdgfl3	protein_coding	HDGF like 3 [Source:NCBI gene;Acc:101836728]	ensembl	1	True	False	False	False	False	False	False	False
gene:ENSMAUG00000000079	Retreg1	protein_coding	reticulophagy regulator 1 [Source:NCBI gene;Acc:101835966]	ensembl	1	True	False	False	False	False	False	False	False
gene:ENSMAUG00000015259	Trpm3	protein_coding	transient receptor potential cation channel subfamily M member 3 [Source:NCBI gene;Acc:101839338]	ensembl	1	True	False	False	False	False	False	False	False
gene:ENSMAUG00000002555	Cers6	protein_coding	ceramide synthase 6 [Source:MGI Symbol;Acc:MGI:2442564]	ensembl	1	True	False	False	False	False	False	False	False
gene:ENSMAUG00000013325	Dcp2	protein_coding	decapping mRNA 2 [Source:NCBI gene;Acc:101836696]	ensembl	1	True	False	False	False	False	False	False	False
gene:ENSMAUG00000013748		protein_coding		ensembl	1	True	False	False	False	False	False	False	False
gene:ENSMAUG00000021503	Akirin1	protein_coding	akirin 1 [Source:MGI Symbol;Acc:MGI:1915300]	ensembl	1	True	False	False	False	False	False	False	False
gene:ENSMAUG00000008908	Rgs8	protein_coding	regulator of G protein signaling 8 [Source:NCBI gene;Acc:101831398]	ensembl	1	True	False	True	False	False	False	False	False
gene:ENSMAUG00000013026	Sass6	protein_coding	SAS-6 centriolar assembly protein [Source:NCBI gene;Acc:101833687]	ensembl	1	True	False	False	False	False	False	False	False
gene:ENSMAUG00000010478	Shc3	protein_coding	SHC adaptor protein 3 [Source:NCBI gene;Acc:101832424]	ensembl	1	True	False	False	False	False	False	False	False
gene:ENSMAUG00000010982	Zbtb16	protein_coding	zinc finger and BTB domain-containing protein 16-like [Source:NCBI gene;Acc:106021094]	ensembl	1	True	False	False	False	False	False	False	False
gene:ENSMAUG00000018769	Gabra1	protein_coding	gamma-aminobutyric acid type A receptor subunit alpha1 [Source:NCBI gene;Acc:101825663]	ensembl	1	True	False	False	False	False	False	False	False
gene:ENSMAUG00000012481	Cnep1r1	protein_coding	CTD nuclear envelope phosphatase 1 regulatory subunit 1 [Source:NCBI gene;Acc:101840675]	ensembl	1	True	False	False	False	False	False	False	False
gene:ENSMAUG00000019377	Usp45	protein_coding	ubiquitin specific peptidase 45 [Source:NCBI gene;Acc:101828077]	ensembl	1	True	False	False	False	False	False	False	False
gene:ENSMAUG00000014097		protein_coding		ensembl	1	True	False	False	False	False	False	False	False
gene:ENSMAUG00000011966	St8sia5	protein_coding	ST8 alpha-N-acetyl-neuraminide alpha-2,8-sialyltransferase 5 [Source:MGI Symbol;Acc:MGI:109243]	ensembl	1	True	False	True	False	False	False	False	False
gene:ENSMAUG00000005650	Nufip2	protein_coding	nuclear fragile X mental retardation protein interacting protein 2 [Source:MGI Symbol;Acc:MGI:1915814]	ensembl	1	True	False	False	False	False	False	False	False
gene:ENSMAUG00000000299	Vsig10	protein_coding	V-set and immunoglobulin domain containing 10 [Source:MGI Symbol;Acc:MGI:2448533]	ensembl	1	True	False	False	False	False	False	False	False
gene:ENSMAUG00000010657	Strip2	protein_coding	striatin interacting protein 2 [Source:MGI Symbol;Acc:MGI:2444363]	ensembl	1	True	False	False	False	False	False	False	False
gene:ENSMAUG00000003728	Slc16a10	protein_coding	solute carrier family 16 member 10 [Source:NCBI gene;Acc:101832983]	ensembl	1	True	False	False	False	False	False	False	False
gene:ENSMAUG00000000469	Spry2	protein_coding	sprouty RTK signaling antagonist 2 [Source:NCBI gene;Acc:101838213]	ensembl	1	True	False	False	False	False	False	False	False
gene:ENSMAUG00000009106		protein_coding		ensembl	1	True	False	False	False	False	False	False	False
gene:ENSMAUG00000009346	Kbtbd3	protein_coding	kelch repeat and BTB domain containing 3 [Source:NCBI gene;Acc:101844841]	ensembl	1	True	False	False	False	False	False	False	False
gene:ENSMAUG00000000499	Zdhhc15	protein_coding	zinc finger DHHC-type palmitoyltransferase 15 [Source:NCBI gene;Acc:101834518]	ensembl	1	True	False	True	False	False	False	False	False
gene:ENSMAUG00000016433	Chsy1	protein_coding	chondroitin sulfate synthase 1 [Source:NCBI gene;Acc:101827367]	ensembl	1	True	False	False	False	False	False	False	False
gene:ENSMAUG00000009255		protein_coding		ensembl	1	True	False	False	False	False	False	False	False
gene:ENSMAUG00000017037	Car10	protein_coding	carbonic anhydrase 10 [Source:NCBI gene;Acc:101838331]	ensembl	1	True	False	False	False	False	False	False	False
gene:ENSMAUG00000021220	Lin7c	protein_coding	lin-7 homolog C, crumbs cell polarity complex component [Source:NCBI gene;Acc:101837108]	ensembl	1	True	False	False	False	False	False	False	False
gene:ENSMAUG00000012133		protein_coding		ensembl	1	True	False	False	False	False	False	False	False
gene:ENSMAUG00000017739	Reps2	protein_coding	RALBP1 associated Eps domain containing protein 2 [Source:MGI Symbol;Acc:MGI:2663511]	ensembl	1	True	False	True	False	False	False	False	False
gene:ENSMAUG00000016018	Heatr5b	protein_coding	HEAT repeat containing 5B [Source:MGI Symbol;Acc:MGI:2444098]	ensembl	1	True	False	True	False	False	False	False	False
gene:ENSMAUG00000016560	Polk	protein_coding	DNA polymerase kappa [Source:NCBI gene;Acc:101843915]	ensembl	1	True	False	False	False	False	False	False	False
gene:ENSMAUG00000006292	Mgll	protein_coding	monoglyceride lipase [Source:MGI Symbol;Acc:MGI:1346042]	ensembl	1	True	False	False	False	False	True	False	False
gene:ENSMAUG00000000976	Zfr	protein_coding	zinc finger RNA binding protein [Source:NCBI gene;Acc:101841908]	ensembl	1	True	False	False	False	False	True	False	False
gene:ENSMAUG00000019985		protein_coding		ensembl	1	True	False	False	False	False	False	False	False
gene:ENSMAUG00000011885	Syt9	protein_coding	synaptotagmin 9 [Source:NCBI gene;Acc:101829438]	ensembl	1	True	False	False	False	False	False	False	False
gene:ENSMAUG00000013481	Trip11	protein_coding	thyroid hormone receptor interactor 11 [Source:NCBI gene;Acc:101826166]	ensembl	1	True	False	False	False	False	False	False	False
gene:ENSMAUG00000008362	Ammecr1l	protein_coding	AMMECR1 like [Source:NCBI gene;Acc:101844251]	ensembl	1	True	False	False	False	False	False	False	False
gene:ENSMAUG00000010458	Tiam1	protein_coding	T cell lymphoma invasion and metastasis 1 [Source:MGI Symbol;Acc:MGI:103306]	ensembl	1	True	False	True	False	False	False	False	False
gene:ENSMAUG00000022131	Yes1	protein_coding	YES proto-oncogene 1, Src family tyrosine kinase [Source:NCBI gene;Acc:101837711]	ensembl	1	True	False	False	False	False	False	False	False
gene:ENSMAUG00000021956	Cipc	protein_coding	CLOCK interacting protein, circadian [Source:MGI Symbol;Acc:MGI:1919185]	ensembl	1	True	False	False	False	False	False	False	False
gene:ENSMAUG00000012013	Minar1	protein_coding	membrane integral NOTCH2 associated receptor 1 [Source:MGI Symbol;Acc:MGI:2667167]	ensembl	1	True	False	False	False	False	False	False	False
gene:ENSMAUG00000004823		protein_coding		ensembl	1	True	False	True	False	False	False	False	False
gene:ENSMAUG00000001052	Ptpn3	protein_coding	protein tyrosine phosphatase, non-receptor type 3 [Source:MGI Symbol;Acc:MGI:105307]	ensembl	1	True	False	True	False	False	False	False	False
gene:ENSMAUG00000018702	Cpd	protein_coding	carboxypeptidase D [Source:MGI Symbol;Acc:MGI:107265]	ensembl	1	True	False	False	False	False	False	False	False
gene:ENSMAUG00000016679	Phf2	protein_coding	PHD finger protein 2 [Source:NCBI gene;Acc:101837656]	ensembl	1	True	False	False	False	False	True	False	False
gene:ENSMAUG00000000312	Gk	protein_coding	glycerol kinase [Source:NCBI gene;Acc:101826822]	ensembl	1	True	False	False	False	False	False	False	False
gene:ENSMAUG00000019499	Pdk1	protein_coding	pyruvate dehydrogenase kinase 1 [Source:NCBI gene;Acc:101836326]	ensembl	1	True	False	False	False	False	False	False	False
gene:ENSMAUG00000012923	Xylt1	protein_coding	xylosyltransferase 1 [Source:NCBI gene;Acc:101828287]	ensembl	1	True	False	False	False	False	False	False	False
gene:ENSMAUG00000017682	Lyve1	protein_coding	lymphatic vessel endothelial hyaluronan receptor 1 [Source:NCBI gene;Acc:101840558]	ensembl	1	True	False	False	False	False	False	False	False
gene:ENSMAUG00000013598	Rint1	protein_coding	RAD50 interactor 1 [Source:MGI Symbol;Acc:MGI:1916233]	ensembl	1	True	False	False	False	False	False	False	False
gene:ENSMAUG00000009684	Map4k3	protein_coding	mitogen-activated protein kinase kinase kinase kinase 3 [Source:NCBI gene;Acc:101823207]	ensembl	1	True	False	False	False	False	True	False	False
gene:ENSMAUG00000004106		protein_coding		ensembl	1	True	False	False	False	False	False	False	False
gene:ENSMAUG00000008666	Fgf13	protein_coding	fibroblast growth factor 13 [Source:MGI Symbol;Acc:MGI:109178]	ensembl	1	True	False	False	False	False	False	False	False
gene:ENSMAUG00000015694	Ltbp2	protein_coding	latent transforming growth factor beta binding protein 2 [Source:NCBI gene;Acc:101833720]	ensembl	1	True	False	False	False	False	True	False	False
gene:ENSMAUG00000014768	Ncapd3	protein_coding	non-SMC condensin II complex subunit D3 [Source:NCBI gene;Acc:101837803]	ensembl	1	True	False	False	False	False	False	False	False
gene:ENSMAUG00000010318	C3ar1	protein_coding	complement C3a receptor 1 [Source:NCBI gene;Acc:101825453]	ensembl	1	True	False	False	False	False	False	False	False
gene:ENSMAUG00000010506	Pcdh7	protein_coding	protocadherin 7 [Source:NCBI gene;Acc:101832987]	ensembl	1	True	False	False	False	False	False	False	False
gene:ENSMAUG00000000040	Epha7	protein_coding	ephrin type-A receptor 7 [Source:NCBI gene;Acc:101840973]	ensembl	1	True	False	False	False	False	False	False	False
gene:ENSMAUG00000003046	Fbxw11	protein_coding	F-box and WD repeat domain containing 11 [Source:NCBI gene;Acc:101831932]	ensembl	1	True	False	False	False	False	False	False	False
gene:ENSMAUG00000000842	Ccr5	protein_coding	C-C chemokine receptor type 5 [Source:NCBI gene;Acc:101833790]	ensembl	1	True	False	False	False	False	False	False	False
gene:ENSMAUG00000013521		protein_coding	microtubule-associated protein 1B-like [Source:NCBI gene;Acc:106022581]	ensembl	1	True	False	False	False	False	False	False	False
gene:ENSMAUG00000010102	Cemip2	protein_coding	cell migration inducing hyaluronidase 2 [Source:NCBI gene;Acc:101843534]	ensembl	1	True	False	False	False	False	False	False	False
gene:ENSMAUG00000017608	Slc17a5	protein_coding	solute carrier family 17 member 5 [Source:NCBI gene;Acc:101842614]	ensembl	1	True	False	False	False	False	False	False	False
gene:ENSMAUG00000014249	Ebf1	protein_coding	early B cell factor 1 [Source:MGI Symbol;Acc:MGI:95275]	ensembl	1	True	False	False	False	False	False	False	False
gene:ENSMAUG00000000457	Cdh10	protein_coding	cadherin-10 [Source:NCBI gene;Acc:101833887]	ensembl	1	True	False	False	False	False	False	False	False
gene:ENSMAUG00000011493	Lima1	protein_coding	LIM domain and actin binding 1 [Source:NCBI gene;Acc:101825194]	ensembl	1	True	False	False	False	False	False	False	False
gene:ENSMAUG00000008713		protein_coding		ensembl	1	True	False	False	False	False	False	False	False
gene:ENSMAUG00000004037		protein_coding	protein FAM135A-like [Source:NCBI gene;Acc:101823091]	ensembl	1	True	False	False	False	False	False	False	False
gene:ENSMAUG00000011955	Elavl2	protein_coding	ELAV like RNA binding protein 2 [Source:NCBI gene;Acc:101826104]	ensembl	1	True	False	False	False	False	False	False	False
gene:ENSMAUG00000021712	Ppp1r12a	protein_coding	protein phosphatase 1 regulatory subunit 12A [Source:NCBI gene;Acc:101822552]	ensembl	1	True	False	False	False	False	False	False	False
gene:ENSMAUG00000017213	Cald1	protein_coding	caldesmon 1 [Source:MGI Symbol;Acc:MGI:88250]	ensembl	1	True	False	False	False	False	False	False	False
gene:ENSMAUG00000021807	H6pd	protein_coding	hexose-6-phosphate dehydrogenase/glucose 1-dehydrogenase [Source:NCBI gene;Acc:101827522]	ensembl	1	True	False	False	False	False	False	False	False
gene:ENSMAUG00000011601	Shroom2	protein_coding	shroom family member 2 [Source:MGI Symbol;Acc:MGI:107194]	ensembl	1	True	False	False	False	False	False	False	False
gene:ENSMAUG00000010172	Selenoi	protein_coding	selenoprotein I [Source:NCBI gene;Acc:101837156]	ensembl	1	True	False	False	False	False	False	False	False
gene:ENSMAUG00000013150	Foxk1	protein_coding	forkhead box K1 [Source:MGI Symbol;Acc:MGI:1347488]	ensembl	1	True	False	False	False	False	False	False	False
gene:ENSMAUG00000015884	Seh1l	protein_coding	SEH1-like (S. cerevisiae [Source:MGI Symbol;Acc:MGI:1919374]	ensembl	1	True	False	False	False	False	False	False	False
gene:ENSMAUG00000012521		protein_coding		ensembl	1	True	False	False	False	False	False	False	False
gene:ENSMAUG00000004434	Tunar	protein_coding	Tcl1 upstream neural differentiation associated RNA [Source:MGI Symbol;Acc:MGI:1917202]	ensembl	1	True	False	True	False	False	False	False	False
gene:ENSMAUG00000010469	Tbc1d4	protein_coding	TBC1 domain family, member 4 [Source:MGI Symbol;Acc:MGI:2429660]	ensembl	1	True	False	False	False	False	False	False	False
gene:ENSMAUG00000019824	Eif4e3	protein_coding	eukaryotic translation initiation factor 4E family member 3 [Source:NCBI gene;Acc:101826361]	ensembl	1	True	False	False	False	False	False	False	False
gene:ENSMAUG00000011017	Zfp566	protein_coding	zinc finger protein 566 [Source:MGI Symbol;Acc:MGI:1919806]	ensembl	1	True	False	False	False	False	False	False	False
gene:ENSMAUG00000002785	Dnajc24	protein_coding	DnaJ heat shock protein family (Hsp40) member C24 [Source:NCBI gene;Acc:101839691]	ensembl	1	True	False	False	False	False	False	False	False
gene:ENSMAUG00000009718	Sesn3	protein_coding	sestrin 3 [Source:NCBI gene;Acc:101822698]	ensembl	1	True	False	False	False	False	False	False	False
gene:ENSMAUG00000008874	Ccng1	protein_coding	cyclin G1 [Source:NCBI gene;Acc:101826445]	ensembl	1	True	False	False	False	False	False	False	False
gene:ENSMAUG00000011323	Pcdh20	protein_coding	protocadherin 20 [Source:NCBI gene;Acc:101825475]	ensembl	1	True	False	False	False	False	False	False	False
gene:ENSMAUG00000002086		protein_coding	SON DNA binding protein [Source:NCBI gene;Acc:101827847]	ensembl	1	True	False	False	False	False	False	False	False
gene:ENSMAUG00000011794	Samd5	protein_coding	sterile alpha motif domain containing 5 [Source:MGI Symbol;Acc:MGI:2444815]	ensembl	1	True	False	False	False	False	False	False	False
gene:ENSMAUG00000011354	Plcxd2	protein_coding	phosphatidylinositol specific phospholipase C X domain containing 2 [Source:NCBI gene;Acc:101843060]	ensembl	1	True	False	True	False	False	False	False	False
gene:ENSMAUG00000014373	Spin1	protein_coding	spindlin 1 [Source:NCBI gene;Acc:101833216]	ensembl	1	True	False	True	False	False	False	False	False
gene:ENSMAUG00000000728	Smpd3	protein_coding	sphingomyelin phosphodiesterase 3 [Source:NCBI gene;Acc:101835858]	ensembl	1	True	False	False	False	False	False	False	False
gene:ENSMAUG00000010415	Alg10b	protein_coding	putative Dol-P-Glc:Glc(2)Man(9)GlcNAc(2)-PP-Dol alpha-1,2-glucosyltransferase [Source:NCBI gene;Acc:101841249]	ensembl	1	True	False	False	False	False	False	False	False
gene:ENSMAUG00000018620	Msr1	protein_coding	macrophage scavenger receptor 1 [Source:NCBI gene;Acc:101837216]	ensembl	1	True	False	False	False	False	False	False	False
gene:ENSMAUG00000001308	Med13l	protein_coding	mediator complex subunit 13L [Source:NCBI gene;Acc:101839142]	ensembl	1	True	False	False	False	False	False	False	False
gene:ENSMAUG00000000928	Pafah1b1	protein_coding	platelet-activating factor acetylhydrolase, isoform 1b, subunit 1 [Source:MGI Symbol;Acc:MGI:109520]	ensembl	1	True	False	True	False	False	False	False	False
gene:ENSMAUG00000007691	Suco	protein_coding	SUN domain containing ossification factor [Source:NCBI gene;Acc:101843857]	ensembl	1	True	False	False	False	False	False	False	False
gene:ENSMAUG00000002240		protein_coding		ensembl	1	True	False	True	False	False	False	False	False
gene:ENSMAUG00000012033	Fcho2	protein_coding	FCH domain only 2 [Source:MGI Symbol;Acc:MGI:3505790]	ensembl	1	True	False	False	False	False	True	False	False
gene:ENSMAUG00000016557	Aftph	protein_coding	aftiphilin [Source:MGI Symbol;Acc:MGI:1923012]	ensembl	1	True	False	True	False	False	False	False	False
gene:ENSMAUG00000009993	Oas2	protein_coding	2'-5'-oligoadenylate synthetase 2 [Source:NCBI gene;Acc:101831783]	ensembl	1	True	False	False	False	False	False	False	False
gene:ENSMAUG00000019994	Capza2	protein_coding	capping protein (actin filament) muscle Z-line, alpha 2 [Source:MGI Symbol;Acc:MGI:106222]	ensembl	1	True	False	False	False	False	True	False	False
gene:ENSMAUG00000019275		protein_coding	defective in cullin neddylation 1 domain containing 1 [Source:NCBI gene;Acc:101837236]	ensembl	1	True	False	False	False	False	False	False	False
gene:ENSMAUG00000016598	Ankrd52	protein_coding	ankyrin repeat domain 52 [Source:NCBI gene;Acc:101826552]	ensembl	1	True	False	True	False	False	False	False	False
gene:ENSMAUG00000001176		protein_coding		ensembl	1	True	False	False	False	False	False	False	False
gene:ENSMAUG00000008658	Nr2f1	protein_coding	nuclear receptor subfamily 2 group F member 1 [Source:NCBI gene;Acc:101838287]	ensembl	1	True	False	False	False	False	False	False	False
gene:ENSMAUG00000002427	Csrnp3	protein_coding	cysteine and serine rich nuclear protein 3 [Source:NCBI gene;Acc:101823698]	ensembl	1	True	False	True	False	False	False	False	False
gene:ENSMAUG00000008820	Vkorc1l1	protein_coding	vitamin K epoxide reductase complex subunit 1 like 1 [Source:NCBI gene;Acc:101836225]	ensembl	1	True	False	False	False	False	False	False	False
gene:ENSMAUG00000002222	Itga11	protein_coding	integrin subunit alpha 11 [Source:NCBI gene;Acc:101834992]	ensembl	1	True	False	False	False	False	False	False	False
gene:ENSMAUG00000016648		protein_coding		ensembl	1	True	False	False	False	False	False	False	False
gene:ENSMAUG00000002851	Ptgfrn	protein_coding	prostaglandin F2 receptor inhibitor [Source:NCBI gene;Acc:101827251]	ensembl	1	True	False	True	False	False	False	False	False
gene:ENSMAUG00000019714	E2f3	protein_coding	E2F transcription factor 3 [Source:MGI Symbol;Acc:MGI:1096340]	ensembl	1	True	False	False	False	False	False	False	False
gene:ENSMAUG00000007532	Ncapg	protein_coding	non-SMC condensin I complex subunit G [Source:NCBI gene;Acc:101826084]	ensembl	1	True	False	False	False	False	False	False	False
gene:ENSMAUG00000014062	Denn2b	protein_coding	DENN domain containing 2B [Source:NCBI gene;Acc:101841997]	ensembl	1	True	False	False	False	False	False	False	False
gene:ENSMAUG00000010832	Eef1akmt3	protein_coding	EEF1A lysine methyltransferase 3 [Source:NCBI gene;Acc:101834484]	ensembl	1	True	False	False	False	False	False	False	False
gene:ENSMAUG00000010524	Fbxo11	protein_coding	F-box protein 11 [Source:NCBI gene;Acc:101841369]	ensembl	1	True	False	False	False	False	True	False	False
gene:ENSMAUG00000016837	Clip1	protein_coding	CAP-GLY domain containing linker protein 1 [Source:MGI Symbol;Acc:MGI:1928401]	ensembl	1	True	False	False	False	False	False	False	False
gene:ENSMAUG00000015084		protein_coding		ensembl	1	True	False	False	False	False	False	False	False
gene:ENSMAUG00000001251	Ssr1	protein_coding	signal sequence receptor subunit 1 [Source:NCBI gene;Acc:101827729]	ensembl	1	True	False	False	False	False	True	False	False
gene:ENSMAUG00000017671		protein_coding		ensembl	1	True	False	True	False	False	False	False	False
gene:ENSMAUG00000018512	Casp8ap2	protein_coding	caspase 8 associated protein 2 [Source:NCBI gene;Acc:101840304]	ensembl	1	True	False	False	False	False	False	False	False
gene:ENSMAUG00000014412	Atl2	protein_coding	atlastin GTPase 2 [Source:NCBI gene;Acc:101839826]	ensembl	1	True	False	False	False	False	False	False	False
gene:ENSMAUG00000009115	Bmpr2	protein_coding	bone morphogenetic protein receptor, type II (serine/threonine kinase) [Source:MGI Symbol;Acc:MGI:1095407]	ensembl	1	True	False	False	False	False	False	False	False
gene:ENSMAUG00000010773	Cdc14a	protein_coding	cell division cycle 14A [Source:NCBI gene;Acc:101831863]	ensembl	1	True	False	False	False	False	False	False	False
gene:ENSMAUG00000012593	Pip4k2a	protein_coding	phosphatidylinositol-5-phosphate 4-kinase, type II, alpha [Source:MGI Symbol;Acc:MGI:1298206]	ensembl	1	True	False	False	False	False	False	False	False
gene:ENSMAUG00000021622	Ppfia2	protein_coding	PTPRF interacting protein alpha 2 [Source:NCBI gene;Acc:101842136]	ensembl	1	True	False	False	False	False	False	False	False
gene:ENSMAUG00000008981	Asb3	protein_coding	ankyrin repeat and SOCS box-containing 3 [Source:MGI Symbol;Acc:MGI:1929749]	ensembl	1	True	False	False	False	False	False	False	False
gene:ENSMAUG00000021637	Tbc1d15	protein_coding	TBC1 domain family member 15 [Source:NCBI gene;Acc:101839325]	ensembl	1	True	False	False	False	False	False	False	False
gene:ENSMAUG00000011924	Trpc5	protein_coding	transient receptor potential cation channel subfamily C member 5 [Source:NCBI gene;Acc:101827268]	ensembl	1	True	False	False	False	False	False	False	False
gene:ENSMAUG00000021346	Ivd	protein_coding	isovaleryl coenzyme A dehydrogenase [Source:MGI Symbol;Acc:MGI:1929242]	ensembl	1	True	False	False	False	False	False	False	False
gene:ENSMAUG00000000579		protein_coding		ensembl	1	True	False	False	False	False	False	False	False
gene:ENSMAUG00000018504		protein_coding		ensembl	1	True	False	True	False	False	False	False	False
gene:ENSMAUG00000009345		protein_coding		ensembl	1	True	False	False	False	False	False	False	False
gene:ENSMAUG00000006354	Mdga2	protein_coding	MAM domain containing glycosylphosphatidylinositol anchor 2 [Source:NCBI gene;Acc:101842426]	ensembl	1	True	False	False	False	False	False	False	False
gene:ENSMAUG00000009903		protein_coding	killer cell lectin-like receptor 2 [Source:NCBI gene;Acc:101841890]	ensembl	1	True	False	False	False	False	False	False	False
gene:ENSMAUG00000009025	Wwp1	protein_coding	WW domain containing E3 ubiquitin protein ligase 1 [Source:MGI Symbol;Acc:MGI:1861728]	ensembl	1	True	False	False	False	False	False	False	False
gene:ENSMAUG00000009233	Camsap2	protein_coding	calmodulin regulated spectrin associated protein family member 2 [Source:NCBI gene;Acc:101828457]	ensembl	1	True	False	False	False	False	False	False	False
gene:ENSMAUG00000022081	Tshz1	protein_coding	teashirt zinc finger homeobox 1 [Source:NCBI gene;Acc:101844167]	ensembl	1	True	False	False	False	False	False	False	False
gene:ENSMAUG00000000203	Mctp2	protein_coding	multiple C2 and transmembrane domain containing 2 [Source:NCBI gene;Acc:101842652]	ensembl	1	True	False	False	False	False	False	False	False
gene:ENSMAUG00000009622	Rnf125	protein_coding	ring finger protein 125 [Source:NCBI gene;Acc:101836249]	ensembl	1	True	False	False	False	False	False	False	False
gene:ENSMAUG00000011059	Akap1	protein_coding	A kinase (PRKA) anchor protein 1 [Source:MGI Symbol;Acc:MGI:104729]	ensembl	1	True	False	False	False	False	False	False	False
gene:ENSMAUG00000010173	Sox5	protein_coding	SRY-box transcription factor 5 [Source:NCBI gene;Acc:101835241]	ensembl	1	True	False	True	False	False	False	False	False
gene:ENSMAUG00000007836		protein_coding	leucine rich repeat containing 7 [Source:NCBI gene;Acc:101836145]	ensembl	1	True	False	False	False	False	False	False	False
gene:ENSMAUG00000011833	Neo1	protein_coding	neogenin 1 [Source:NCBI gene;Acc:101833583]	ensembl	1	True	False	True	False	False	False	False	False
gene:ENSMAUG00000017974	Cnot7	protein_coding	CCR4-NOT transcription complex subunit 7 [Source:NCBI gene;Acc:101838186]	ensembl	1	True	False	False	False	False	False	False	False
gene:ENSMAUG00000016650	Stk24	protein_coding	serine/threonine kinase 24 [Source:NCBI gene;Acc:101839316]	ensembl	1	True	False	False	False	False	False	False	False
gene:ENSMAUG00000017184	Galc	protein_coding	galactosylceramidase [Source:NCBI gene;Acc:101833576]	ensembl	1	True	False	True	False	False	False	False	False
gene:ENSMAUG00000009350		protein_coding		ensembl	1	True	False	True	False	False	False	False	False
gene:ENSMAUG00000015928		protein_coding	glycerol-3-phosphate acyltransferase 3 [Source:NCBI gene;Acc:101840381]	ensembl	1	True	False	True	False	False	False	False	False
gene:ENSMAUG00000000635	D230025D16Rik	protein_coding	chromosome unknown C16orf70 homolog [Source:NCBI gene;Acc:101844302]	ensembl	1	True	False	False	False	False	False	False	False
gene:ENSMAUG00000018916	Cdc42ep4	protein_coding	CDC42 effector protein 4 [Source:NCBI gene;Acc:101830858]	ensembl	1	True	False	False	False	False	False	False	False
gene:ENSMAUG00000012444	Gabrb2	protein_coding	gamma-aminobutyric acid type A receptor subunit beta2 [Source:NCBI gene;Acc:101824428]	ensembl	1	True	False	False	False	False	False	False	False
gene:ENSMAUG00000021210	Zwilch	protein_coding	zwilch kinetochore protein [Source:NCBI gene;Acc:101831408]	ensembl	1	True	False	False	False	False	False	False	False
gene:ENSMAUG00000021214	Gatad2b	protein_coding	GATA zinc finger domain containing 2B [Source:NCBI gene;Acc:101825949]	ensembl	1	True	False	False	False	False	True	False	False
gene:ENSMAUG00000013172	Uevld	protein_coding	UEV and lactate/malate dehyrogenase domains [Source:NCBI gene;Acc:101839261]	ensembl	1	True	False	False	False	False	True	False	False
gene:ENSMAUG00000010706		protein_coding	TSR1 ribosome maturation factor [Source:NCBI gene;Acc:101828888]	ensembl	1	True	False	False	False	False	True	False	False
gene:ENSMAUG00000018844	Abi1	protein_coding	abl interactor 1 [Source:NCBI gene;Acc:101833961]	ensembl	1	True	False	False	False	False	False	False	False
gene:ENSMAUG00000003291	Prpf39	protein_coding	pre-mRNA processing factor 39 [Source:NCBI gene;Acc:101835423]	ensembl	1	True	False	False	False	False	False	False	False
gene:ENSMAUG00000008142		protein_coding	solute carrier family 12 member 6 [Source:NCBI gene;Acc:101828413]	ensembl	1	True	False	False	False	False	False	False	False
gene:ENSMAUG00000017851		protein_coding	RE1-silencing transcription factor-like [Source:NCBI gene;Acc:101839191]	ensembl	1	True	False	False	False	False	False	False	False
gene:ENSMAUG00000017640	Nipbl	protein_coding	NIPBL cohesin loading factor [Source:NCBI gene;Acc:101836378]	ensembl	1	True	False	False	False	False	False	False	False
gene:ENSMAUG00000010940	Tgfbrap1	protein_coding	transforming growth factor beta receptor associated protein 1 [Source:NCBI gene;Acc:101824355]	ensembl	1	True	False	False	False	False	True	False	False
gene:ENSMAUG00000014809	Lrp11	protein_coding	LDL receptor related protein 11 [Source:NCBI gene;Acc:101822810]	ensembl	1	True	False	False	False	False	True	False	False
gene:ENSMAUG00000009108	Kazn	protein_coding	kazrin, periplakin interacting protein [Source:MGI Symbol;Acc:MGI:1918779]	ensembl	1	True	False	True	False	False	False	False	False
gene:ENSMAUG00000010418	Dgki	protein_coding	diacylglycerol kinase iota [Source:NCBI gene;Acc:101826475]	ensembl	1	True	False	True	False	False	False	False	False
gene:ENSMAUG00000010504		protein_coding		ensembl	1	True	False	False	False	False	False	False	False
gene:ENSMAUG00000021959	Lrp8	protein_coding	LDL receptor related protein 8 [Source:NCBI gene;Acc:101836610]	ensembl	1	True	False	False	False	False	False	False	False
gene:ENSMAUG00000000909	Ankhd1	protein_coding	ankyrin repeat and KH domain-containing protein 1 [Source:NCBI gene;Acc:101832879]	ensembl	1	True	False	False	False	False	False	False	False
gene:ENSMAUG00000000139	Map9	protein_coding	microtubule associated protein 9 [Source:NCBI gene;Acc:101831323]	ensembl	1	True	False	False	False	False	False	False	False
gene:ENSMAUG00000004952	Rab3gap1	protein_coding	RAB3 GTPase activating protein subunit 1 [Source:MGI Symbol;Acc:MGI:2445001]	ensembl	1	True	False	False	False	False	False	False	False
gene:ENSMAUG00000002147	Tgfbr2	protein_coding	transforming growth factor beta receptor 2 [Source:NCBI gene;Acc:101841725]	ensembl	1	True	False	False	False	False	False	False	False
gene:ENSMAUG00000012116	Slc2a13	protein_coding	solute carrier family 2 member 13 [Source:NCBI gene;Acc:101843026]	ensembl	1	True	False	False	False	False	False	False	False
gene:ENSMAUG00000013966	Pid1	protein_coding	phosphotyrosine interaction domain containing 1 [Source:MGI Symbol;Acc:MGI:2138391]	ensembl	1	True	False	False	False	False	False	False	False
gene:ENSMAUG00000014081	Insyn2b	protein_coding	inhibitory synaptic factor family member 2B [Source:MGI Symbol;Acc:MGI:3643491]	ensembl	1	True	False	False	False	False	False	False	False
gene:ENSMAUG00000008785	Zswim6	protein_coding	zinc finger SWIM-type containing 6 [Source:NCBI gene;Acc:101826754]	ensembl	1	True	False	False	False	False	False	False	False
gene:ENSMAUG00000012045	Tbc1d14	protein_coding	TBC1 domain family member 14 [Source:NCBI gene;Acc:101838743]	ensembl	1	True	False	False	False	False	False	False	False
gene:ENSMAUG00000002356	Thoc2	protein_coding	THO complex 2 [Source:NCBI gene;Acc:101824274]	ensembl	1	True	False	False	False	False	False	False	False
gene:ENSMAUG00000019536		protein_coding	ankyrin repeat and fibronectin type III domain containing 1 [Source:NCBI gene;Acc:101837336]	ensembl	1	True	False	False	False	False	False	False	False
gene:ENSMAUG00000020668	Zfhx2	protein_coding	zinc finger homeobox 2 [Source:NCBI gene;Acc:101831363]	ensembl	1	True	False	False	False	False	False	False	False
gene:ENSMAUG00000022234	B2m	protein_coding	beta-2-microglobulin [Source:NCBI gene;Acc:101843036]	ensembl	1	True	False	True	False	False	False	False	False
gene:ENSMAUG00000022061	Ostm1	protein_coding	osteoclastogenesis associated transmembrane protein 1 [Source:NCBI gene;Acc:101825057]	ensembl	1	True	False	False	False	False	False	False	False
gene:ENSMAUG00000017292	Rpgrip1l	protein_coding	Rpgrip1-like [Source:MGI Symbol;Acc:MGI:1920563]	ensembl	1	True	False	False	False	False	False	False	False
gene:ENSMAUG00000010789		protein_coding	zinc finger C3H1-type containing [Source:NCBI gene;Acc:101839763]	ensembl	1	True	False	False	False	False	False	False	False
gene:ENSMAUG00000019116	Cntn1	protein_coding	contactin 1 [Source:NCBI gene;Acc:101843739]	ensembl	1	True	False	False	False	False	False	False	False
gene:ENSMAUG00000001195	Myo5a	protein_coding	myosin VA [Source:MGI Symbol;Acc:MGI:105976]	ensembl	1	True	False	True	False	False	False	False	False
gene:ENSMAUG00000009769	Dennd5b	protein_coding	DENN/MADD domain containing 5B [Source:MGI Symbol;Acc:MGI:2444273]	ensembl	1	True	False	True	False	False	False	False	False
gene:ENSMAUG00000009182		protein_coding		ensembl	1	True	False	False	False	False	False	False	False
gene:ENSMAUG00000018801	Wipf3	protein_coding	WAS/WASL interacting protein family, member 3 [Source:MGI Symbol;Acc:MGI:3044681]	ensembl	1	True	False	True	False	False	True	False	False
gene:ENSMAUG00000008938	Tbxas1	protein_coding	thromboxane A synthase 1 [Source:NCBI gene;Acc:101825106]	ensembl	1	True	False	False	False	False	False	False	False
gene:ENSMAUG00000018181	Coro2a	protein_coding	coronin, actin binding protein 2A [Source:MGI Symbol;Acc:MGI:1345966]	ensembl	1	True	False	False	False	False	False	False	False
gene:ENSMAUG00000012618	Wdhd1	protein_coding	WD repeat and HMG-box DNA binding protein 1 [Source:NCBI gene;Acc:101830296]	ensembl	1	True	False	False	False	False	False	False	False
gene:ENSMAUG00000005079	Dthd1	protein_coding	death domain containing 1 [Source:NCBI gene;Acc:101832196]	ensembl	1	True	False	False	False	False	False	False	False
gene:ENSMAUG00000013801	Orc4	protein_coding	origin recognition complex subunit 4 [Source:NCBI gene;Acc:101842142]	ensembl	1	True	False	False	False	False	False	False	False
gene:ENSMAUG00000011534	Arhgap31	protein_coding	Rho GTPase activating protein 31 [Source:NCBI gene;Acc:101840541]	ensembl	1	True	False	False	False	False	False	False	False
gene:ENSMAUG00000018740	Mynn	protein_coding	myoneurin [Source:NCBI gene;Acc:101823097]	ensembl	1	True	False	False	False	False	False	False	False
gene:ENSMAUG00000016814	Atp8a1	protein_coding	ATPase phospholipid transporting 8A1 [Source:NCBI gene;Acc:101844823]	ensembl	1	True	False	False	False	False	False	False	False
gene:ENSMAUG00000010750	Igf1r	protein_coding	insulin like growth factor 1 receptor [Source:NCBI gene;Acc:101825606]	ensembl	1	True	False	True	False	False	False	False	False
gene:ENSMAUG00000009874	Hrh1	protein_coding	histamine receptor H1 [Source:NCBI gene;Acc:101824231]	ensembl	1	True	False	False	False	False	False	False	False
gene:ENSMAUG00000011898	Utp20	protein_coding	UTP20 small subunit processome component [Source:NCBI gene;Acc:101831111]	ensembl	1	True	False	False	False	False	False	False	False
gene:ENSMAUG00000000409	Ccdc148	protein_coding	coiled-coil domain containing 148 [Source:NCBI gene;Acc:101828531]	ensembl	1	True	False	False	False	False	False	False	False
gene:ENSMAUG00000021623	Zswim4	protein_coding	zinc finger SWIM-type containing 4 [Source:MGI Symbol;Acc:MGI:2443726]	ensembl	1	True	False	False	False	False	False	False	False
gene:ENSMAUG00000011598	Spata18	protein_coding	spermatogenesis associated 18 [Source:MGI Symbol;Acc:MGI:1920722]	ensembl	1	True	False	False	False	False	False	False	False
gene:ENSMAUG00000010864	Cdc42bpa	protein_coding	CDC42 binding protein kinase alpha [Source:NCBI gene;Acc:101836048]	ensembl	1	True	False	True	False	False	False	False	False
gene:ENSMAUG00000011303	Ptprg	protein_coding	protein tyrosine phosphatase receptor type G [Source:NCBI gene;Acc:101833167]	ensembl	1	True	False	False	False	False	False	False	False
gene:ENSMAUG00000015130	C4b	protein_coding	complement C4 [Source:NCBI gene;Acc:101830930]	ensembl	1	True	False	True	False	False	False	False	False
gene:ENSMAUG00000019034		protein_coding		ensembl	1	True	False	False	False	False	True	False	False
gene:ENSMAUG00000013077	Zfp281	protein_coding	zinc finger protein 281 [Source:NCBI gene;Acc:101837697]	ensembl	1	True	False	False	False	False	False	False	False
gene:ENSMAUG00000018996		protein_coding		ensembl	1	True	False	False	False	False	False	False	False
gene:ENSMAUG00000015740	Itgav	protein_coding	integrin subunit alpha V [Source:NCBI gene;Acc:101826420]	ensembl	1	True	False	False	False	False	False	False	False
gene:ENSMAUG00000014933	Septin3	protein_coding	septin 3 [Source:NCBI gene;Acc:101843658]	ensembl	1	True	False	False	False	False	False	False	False
gene:ENSMAUG00000022190		protein_coding		ensembl	1	True	False	False	False	False	False	False	False
gene:ENSMAUG00000015782	Peli2	protein_coding	pellino E3 ubiquitin protein ligase family member 2 [Source:NCBI gene;Acc:101833894]	ensembl	1	True	False	False	False	False	False	False	False
gene:ENSMAUG00000012515	Cldn12	protein_coding	claudin 12 [Source:NCBI gene;Acc:101831259]	ensembl	1	True	False	False	False	False	False	False	False
gene:ENSMAUG00000012901	Elf1	protein_coding	E74 like ETS transcription factor 1 [Source:NCBI gene;Acc:101825135]	ensembl	1	True	False	False	False	False	False	False	False
gene:ENSMAUG00000019968	Tafa4	protein_coding	TAFA chemokine like family member 4 [Source:NCBI gene;Acc:101844732]	ensembl	1	True	False	False	False	False	False	False	False
gene:ENSMAUG00000018030	Cep97	protein_coding	centrosomal protein 97 [Source:NCBI gene;Acc:101827333]	ensembl	1	True	False	False	False	False	False	False	False
gene:ENSMAUG00000004516		protein_coding		ensembl	1	True	False	False	False	False	False	False	False
gene:ENSMAUG00000021002	Mapt	protein_coding	microtubule associated protein tau [Source:NCBI gene;Acc:101828445]	ensembl	1	True	False	False	False	False	False	False	False
gene:ENSMAUG00000018864		protein_coding		ensembl	1	True	False	False	False	False	False	False	False
gene:ENSMAUG00000019277	Tenm4	protein_coding	teneurin transmembrane protein 4 [Source:MGI Symbol;Acc:MGI:2447063]	ensembl	1	True	False	False	False	False	False	False	False
gene:ENSMAUG00000009787	Isl1	protein_coding	ISL LIM homeobox 1 [Source:NCBI gene;Acc:101836649]	ensembl	1	True	False	False	False	False	False	False	False
gene:ENSMAUG00000000581	Egfr	protein_coding	epidermal growth factor receptor [Source:NCBI gene;Acc:101838749]	ensembl	1	True	False	False	False	False	False	False	False
gene:ENSMAUG00000008246	Phlpp1	protein_coding	PH domain and leucine rich repeat protein phosphatase 1 [Source:MGI Symbol;Acc:MGI:2138327]	ensembl	1	True	False	False	False	False	False	False	False
gene:ENSMAUG00000018818	Trim9	protein_coding	tripartite motif containing 9 [Source:NCBI gene;Acc:101838131]	ensembl	1	True	False	False	False	False	False	False	False
gene:ENSMAUG00000015170	Tfb2m	protein_coding	transcription factor B2, mitochondrial [Source:NCBI gene;Acc:101837617]	ensembl	1	True	False	False	False	False	False	False	False
gene:ENSMAUG00000009404	Lgals8	protein_coding	galectin 8 [Source:NCBI gene;Acc:101828901]	ensembl	1	True	False	True	False	False	False	False	False
gene:ENSMAUG00000022251	Rnf38	protein_coding	ring finger protein 38 [Source:NCBI gene;Acc:101825159]	ensembl	1	True	False	False	False	False	False	False	False
gene:ENSMAUG00000014411	Per1	protein_coding	period circadian regulator 1 [Source:NCBI gene;Acc:101839714]	ensembl	1	True	False	False	False	False	False	False	False
gene:ENSMAUG00000016102	Strbp	protein_coding	spermatid perinuclear RNA binding protein [Source:NCBI gene;Acc:101828751]	ensembl	1	True	False	False	False	False	False	False	False
gene:ENSMAUG00000014014	Plxna1	protein_coding	plexin A1 [Source:MGI Symbol;Acc:MGI:107685]	ensembl	1	True	False	False	False	False	False	False	False
gene:ENSMAUG00000008729	Ugcg	protein_coding	UDP-glucose ceramide glucosyltransferase [Source:NCBI gene;Acc:101844334]	ensembl	1	True	False	False	False	False	False	False	False
gene:ENSMAUG00000021846		protein_coding		ensembl	1	True	False	False	False	False	False	False	False
gene:ENSMAUG00000013973	Mfsd14a	protein_coding	major facilitator superfamily domain containing 14A [Source:NCBI gene;Acc:101833943]	ensembl	1	True	False	False	False	False	False	False	False
gene:ENSMAUG00000021882	Sema5a	protein_coding	sema domain, seven thrombospondin repeats (type 1 and type 1-like), transmembrane domain (TM) and short cytoplasmic domain, (semaphorin) 5A [Source:MGI Symbol;Acc:MGI:107556]	ensembl	1	True	False	True	False	False	False	False	False
gene:ENSMAUG00000018052	Myo16	protein_coding	myosin XVI [Source:MGI Symbol;Acc:MGI:2685951]	ensembl	1	True	False	True	False	False	False	False	False
gene:ENSMAUG00000012616	Eif3a	protein_coding	eukaryotic translation initiation factor 3, subunit A [Source:MGI Symbol;Acc:MGI:95301]	ensembl	1	True	False	False	False	False	False	False	False
gene:ENSMAUG00000013775	Mitd1	protein_coding	microtubule interacting and trafficking domain containing 1 [Source:NCBI gene;Acc:101830341]	ensembl	1	True	False	True	False	False	False	False	False
gene:ENSMAUG00000003251	Wdr44	protein_coding	WD repeat domain 44 [Source:NCBI gene;Acc:101835280]	ensembl	1	True	False	False	False	False	False	False	False
gene:ENSMAUG00000008678		protein_coding		ensembl	1	True	False	False	False	False	False	False	False
gene:ENSMAUG00000001830		protein_coding		ensembl	1	True	False	False	False	False	False	False	False
gene:ENSMAUG00000016400	Sp4	protein_coding	Sp4 transcription factor [Source:NCBI gene;Acc:101839948]	ensembl	1	True	False	False	False	False	False	False	False
gene:ENSMAUG00000011100	Dhx33	protein_coding	DEAH-box helicase 33 [Source:NCBI gene;Acc:101833393]	ensembl	1	True	False	False	False	False	True	False	False
gene:ENSMAUG00000015383	Rock2	protein_coding	Rho-associated coiled-coil containing protein kinase 2 [Source:MGI Symbol;Acc:MGI:107926]	ensembl	1	True	False	False	False	False	False	False	False
gene:ENSMAUG00000017470	Snap29	protein_coding	synaptosome associated protein 29 [Source:NCBI gene;Acc:101836548]	ensembl	1	True	False	False	False	False	False	False	False
gene:ENSMAUG00000000960	Taf4b	protein_coding	TATA-box binding protein associated factor 4b [Source:MGI Symbol;Acc:MGI:2152345]	ensembl	1	True	False	False	False	False	False	False	False
gene:ENSMAUG00000007657	Rbm27	protein_coding	RNA binding motif protein 27 [Source:NCBI gene;Acc:101842144]	ensembl	1	True	False	False	False	False	False	False	False
gene:ENSMAUG00000000369	Large1	protein_coding	LARGE xylosyl- and glucuronyltransferase 1 [Source:NCBI gene;Acc:101842446]	ensembl	1	True	False	True	False	False	False	False	False
gene:ENSMAUG00000017263	Cdk17	protein_coding	cyclin dependent kinase 17 [Source:NCBI gene;Acc:101830585]	ensembl	1	True	False	False	False	False	False	False	False
gene:ENSMAUG00000001112	Usp53	protein_coding	ubiquitin specific peptidase 53 [Source:MGI Symbol;Acc:MGI:2139607]	ensembl	1	True	False	False	False	False	False	False	False
gene:ENSMAUG00000004266	Rgp1	protein_coding	RGP1 homolog, RAB6A GEF complex partner 1 [Source:NCBI gene;Acc:101831068]	ensembl	1	True	False	False	False	False	False	False	False
gene:ENSMAUG00000013240	Cpsf6	protein_coding	cleavage and polyadenylation specific factor 6 [Source:NCBI gene;Acc:101822604]	ensembl	1	True	False	False	False	False	False	False	False
gene:ENSMAUG00000007790	Cxxc4	protein_coding	CXXC finger 4 [Source:MGI Symbol;Acc:MGI:2442112]	ensembl	1	True	False	False	False	False	False	False	False
gene:ENSMAUG00000010053	Kif1a	protein_coding	kinesin family member 1A [Source:NCBI gene;Acc:101836725]	ensembl	1	True	False	True	False	False	False	False	False
gene:ENSMAUG00000008232	Pik3r1	protein_coding	phosphoinositide-3-kinase regulatory subunit 1 [Source:NCBI gene;Acc:101835039]	ensembl	1	True	False	False	False	False	False	False	False
gene:ENSMAUG00000017651	Sdad1	protein_coding	SDA1 domain containing 1 [Source:NCBI gene;Acc:101832779]	ensembl	1	True	False	False	False	False	False	False	False
gene:ENSMAUG00000013958	Gnl3l	protein_coding	G protein nucleolar 3 like [Source:NCBI gene;Acc:101843566]	ensembl	1	True	False	False	False	False	False	False	False
gene:ENSMAUG00000017440	Zfp385b	protein_coding	zinc finger protein 385B [Source:NCBI gene;Acc:101830295]	ensembl	1	True	False	True	False	False	False	False	False
gene:ENSMAUG00000013873	Chd3	protein_coding	chromodomain helicase DNA binding protein 3 [Source:NCBI gene;Acc:101842938]	ensembl	1	True	False	False	False	False	False	False	False
gene:ENSMAUG00000010432	Rnf19a	protein_coding	ring finger protein 19A, RBR E3 ubiquitin protein ligase [Source:NCBI gene;Acc:101844026]	ensembl	1	True	False	False	False	False	False	False	False
gene:ENSMAUG00000015129	Cntn2	protein_coding	contactin 2 [Source:MGI Symbol;Acc:MGI:104518]	ensembl	1	True	False	False	False	False	False	False	False
gene:ENSMAUG00000021687	Zdhhc17	protein_coding	zinc finger DHHC-type palmitoyltransferase 17 [Source:NCBI gene;Acc:101825303]	ensembl	1	True	False	False	False	False	False	False	False
gene:ENSMAUG00000015263		protein_coding	zinc finger protein 665-like [Source:NCBI gene;Acc:101843983]	ensembl	1	True	False	False	False	False	False	False	False
gene:ENSMAUG00000003205	Tbpl1	protein_coding	TATA-box binding protein like 1 [Source:NCBI gene;Acc:101829671]	ensembl	1	True	False	False	False	False	False	False	False
gene:ENSMAUG00000020692	Ipcef1	protein_coding	interaction protein for cytohesin exchange factors 1 [Source:NCBI gene;Acc:101828247]	ensembl	1	True	False	False	False	False	False	False	False
gene:ENSMAUG00000012891	Topbp1	protein_coding	DNA topoisomerase II binding protein 1 [Source:NCBI gene;Acc:101828711]	ensembl	1	True	False	False	False	False	False	False	False
gene:ENSMAUG00000013618	Sf3b3	protein_coding	splicing factor 3b, subunit 3 [Source:MGI Symbol;Acc:MGI:1289341]	ensembl	1	True	False	False	False	False	False	False	False
gene:ENSMAUG00000004971	B3galt2	protein_coding	beta-1,3-galactosyltransferase 2 [Source:NCBI gene;Acc:101841803]	ensembl	1	True	False	False	False	False	False	False	False
gene:ENSMAUG00000003052		protein_coding	synaptopodin 2 [Source:NCBI gene;Acc:101824362]	ensembl	1	True	False	False	False	False	False	False	False
gene:ENSMAUG00000015358	Kcnq3	protein_coding	potassium voltage-gated channel subfamily Q member 3 [Source:NCBI gene;Acc:101828387]	ensembl	1	True	False	False	False	False	False	False	False
gene:ENSMAUG00000004622	Erc1	protein_coding	ELKS/RAB6-interacting/CAST family member 1 [Source:MGI Symbol;Acc:MGI:2151013]	ensembl	1	True	False	True	False	False	False	False	False
gene:ENSMAUG00000022099		protein_coding	Cbl proto-oncogene [Source:NCBI gene;Acc:101827577]	ensembl	1	True	False	False	False	False	False	False	False
gene:ENSMAUG00000015169	Pank3	protein_coding	pantothenate kinase 3 [Source:NCBI gene;Acc:101828180]	ensembl	1	True	False	False	False	False	False	False	False
gene:ENSMAUG00000005545	Dock7	protein_coding	dedicator of cytokinesis 7 [Source:NCBI gene;Acc:101833762]	ensembl	1	True	False	False	False	False	False	False	False
gene:ENSMAUG00000014621	Sel1l	protein_coding	SEL1L adaptor subunit of ERAD E3 ubiquitin ligase [Source:NCBI gene;Acc:101834260]	ensembl	1	True	False	True	False	False	False	False	False
gene:ENSMAUG00000007157		protein_coding		ensembl	1	True	False	False	False	False	False	False	False
gene:ENSMAUG00000011393	Ints6l	protein_coding	integrator complex subunit 6 like [Source:MGI Symbol;Acc:MGI:2442593]	ensembl	1	True	False	False	False	False	False	False	False
gene:ENSMAUG00000002664	Parp9	protein_coding	poly (ADP-ribose) polymerase family, member 9 [Source:MGI Symbol;Acc:MGI:1933117]	ensembl	1	True	False	True	False	False	False	False	False
gene:ENSMAUG00000016687		protein_coding		ensembl	1	True	False	False	False	False	False	False	False
gene:ENSMAUG00000000810	Fnip2	protein_coding	folliculin interacting protein 2 [Source:NCBI gene;Acc:101826630]	ensembl	1	True	False	False	False	False	False	False	False
gene:ENSMAUG00000020372	Exoc6b	protein_coding	exocyst complex component 6B [Source:MGI Symbol;Acc:MGI:1923164]	ensembl	1	True	False	False	False	False	False	False	False
gene:ENSMAUG00000013832	Etf1	protein_coding	eukaryotic translation termination factor 1 [Source:NCBI gene;Acc:101838018]	ensembl	1	True	False	False	False	False	False	False	False
gene:ENSMAUG00000011678	Ccne2	protein_coding	cyclin E2 [Source:NCBI gene;Acc:101843918]	ensembl	1	True	False	False	False	False	False	False	False
gene:ENSMAUG00000015641	Ercc8	protein_coding	ERCC excision repair 8, CSA ubiquitin ligase complex subunit [Source:NCBI gene;Acc:101826230]	ensembl	1	True	False	False	False	False	False	False	False
gene:ENSMAUG00000016258	Sec22b	protein_coding	SEC22 homolog B, vesicle trafficking protein [Source:NCBI gene;Acc:101838531]	ensembl	1	True	False	False	False	False	False	False	False
gene:ENSMAUG00000004169		protein_coding		ensembl	1	True	False	False	False	False	False	False	False
gene:ENSMAUG00000000633	Nmd3	protein_coding	NMD3 ribosome export adaptor [Source:NCBI gene;Acc:101842396]	ensembl	1	True	False	False	False	False	False	False	False
gene:ENSMAUG00000006953	Zfp300	protein_coding	zinc finger protein 300 [Source:MGI Symbol;Acc:MGI:3045326]	ensembl	1	True	False	False	False	False	False	False	False
gene:ENSMAUG00000010625	Alcam	protein_coding	activated leukocyte cell adhesion molecule [Source:NCBI gene;Acc:101826371]	ensembl	1	True	False	False	False	False	False	False	False
gene:ENSMAUG00000011399	Scfd2	protein_coding	sec1 family domain containing 2 [Source:NCBI gene;Acc:101824286]	ensembl	1	True	False	True	False	False	False	False	False
gene:ENSMAUG00000002601	Lrrc9	protein_coding	leucine rich repeat containing 9 [Source:MGI Symbol;Acc:MGI:1925507]	ensembl	1	True	False	False	False	False	False	False	False
gene:ENSMAUG00000018672	Ankrd17	protein_coding	ankyrin repeat domain 17 [Source:MGI Symbol;Acc:MGI:1932101]	ensembl	1	True	False	False	False	False	False	False	False
gene:ENSMAUG00000017896	Pcgf6	protein_coding	polycomb group ring finger 6 [Source:MGI Symbol;Acc:MGI:1918291]	ensembl	1	True	False	False	False	False	False	False	False
gene:ENSMAUG00000014835	Nt5e	protein_coding	5'-nucleotidase ecto [Source:NCBI gene;Acc:101831937]	ensembl	1	True	False	False	False	False	False	False	False
gene:ENSMAUG00000020201	Cyp7b1	protein_coding	25-hydroxycholesterol 7-alpha-hydroxylase [Source:NCBI gene;Acc:101834951]	ensembl	1	True	False	False	False	False	False	False	False
gene:ENSMAUG00000019591	Rhou	protein_coding	ras homolog family member U [Source:MGI Symbol;Acc:MGI:1916831]	ensembl	1	True	False	False	False	False	False	False	False
gene:ENSMAUG00000018269		protein_coding		ensembl	1	True	False	True	False	False	False	False	False
gene:ENSMAUG00000009139		protein_coding		ensembl	1	True	False	False	False	False	False	False	False
gene:ENSMAUG00000018065		protein_coding		ensembl	1	True	False	False	False	False	False	False	False
gene:ENSMAUG00000011381	Top1	protein_coding	DNA topoisomerase I [Source:NCBI gene;Acc:101824995]	ensembl	1	True	False	False	False	False	False	False	False
gene:ENSMAUG00000019656	Gzf1	protein_coding	GDNF inducible zinc finger protein 1 [Source:NCBI gene;Acc:101829972]	ensembl	1	True	False	False	False	False	False	False	False
gene:ENSMAUG00000020925	Copb1	protein_coding	COPI coat complex subunit beta 1 [Source:NCBI gene;Acc:101832806]	ensembl	1	True	False	False	False	False	False	False	False
gene:ENSMAUG00000013238	Tmed5	protein_coding	transmembrane p24 trafficking protein 5 [Source:NCBI gene;Acc:101827342]	ensembl	1	True	False	False	False	False	False	False	False
gene:ENSMAUG00000021149	Stxbp5	protein_coding	syntaxin binding protein 5 (tomosyn) [Source:MGI Symbol;Acc:MGI:1926058]	ensembl	1	True	False	False	False	False	False	False	False
gene:ENSMAUG00000000117	Tbl1xr1	protein_coding	TBL1X receptor 1 [Source:NCBI gene;Acc:101831013]	ensembl	1	True	False	False	False	False	False	False	False
gene:ENSMAUG00000009016	Arid5b	protein_coding	AT-rich interaction domain 5B [Source:NCBI gene;Acc:101833060]	ensembl	1	True	False	False	False	False	False	False	False
gene:ENSMAUG00000009489	Alg2	protein_coding	ALG2 alpha-1,3/1,6-mannosyltransferase [Source:NCBI gene;Acc:101839398]	ensembl	1	True	False	False	False	False	True	False	False
gene:ENSMAUG00000019066	N4bp1	protein_coding	NEDD4 binding protein 1 [Source:MGI Symbol;Acc:MGI:2136825]	ensembl	1	True	False	False	False	False	False	False	False
gene:ENSMAUG00000015825	Sorcs3	protein_coding	sortilin related VPS10 domain containing receptor 3 [Source:NCBI gene;Acc:101842296]	ensembl	1	True	False	False	False	False	False	False	False
gene:ENSMAUG00000016768	Ncoa1	protein_coding	nuclear receptor coactivator 1 [Source:NCBI gene;Acc:101843151]	ensembl	1	True	False	False	False	False	False	False	False
gene:ENSMAUG00000019323	Usp33	protein_coding	ubiquitin specific peptidase 33 [Source:NCBI gene;Acc:101832314]	ensembl	1	True	False	False	False	False	False	False	False
gene:ENSMAUG00000005257	Frem2	protein_coding	Fras1 related extracellular matrix protein 2 [Source:MGI Symbol;Acc:MGI:2444465]	ensembl	1	True	False	False	False	False	False	False	False
gene:ENSMAUG00000008788	Cd274	protein_coding	CD274 molecule [Source:NCBI gene;Acc:101830642]	ensembl	1	True	False	False	False	False	False	False	False
gene:ENSMAUG00000019042	Bri3bp	protein_coding	BRI3 binding protein [Source:NCBI gene;Acc:101843345]	ensembl	1	True	False	False	False	False	False	False	False
gene:ENSMAUG00000015374	Atmin	protein_coding	ATM interactor [Source:NCBI gene;Acc:101840100]	ensembl	1	True	False	False	False	False	False	False	False
gene:ENSMAUG00000000931	Ctnna2	protein_coding	catenin alpha 2 [Source:NCBI gene;Acc:101828296]	ensembl	1	True	False	False	False	False	False	False	False
gene:ENSMAUG00000008933	Ripk2	protein_coding	receptor interacting serine/threonine kinase 2 [Source:NCBI gene;Acc:101824238]	ensembl	1	True	False	True	False	False	False	False	False
gene:ENSMAUG00000004025	Mmp16	protein_coding	matrix metallopeptidase 16 [Source:NCBI gene;Acc:101823970]	ensembl	1	True	False	True	False	False	False	False	False
gene:ENSMAUG00000001301	Ppp4r3a	protein_coding	protein phosphatase 4 regulatory subunit 3A [Source:NCBI gene;Acc:101827313]	ensembl	1	True	False	False	False	False	False	False	False
gene:ENSMAUG00000006900	Exoc4	protein_coding	exocyst complex component 4 [Source:MGI Symbol;Acc:MGI:1096376]	ensembl	1	True	False	True	False	False	False	False	False
gene:ENSMAUG00000009290	Apba1	protein_coding	amyloid beta precursor protein binding family A member 1 [Source:NCBI gene;Acc:101838273]	ensembl	1	True	False	False	False	False	False	False	False
gene:ENSMAUG00000018366	Atf2	protein_coding	activating transcription factor 2 [Source:NCBI gene;Acc:101836768]	ensembl	1	True	False	False	False	False	False	False	False
gene:ENSMAUG00000000285	Lancl2	protein_coding	lanC-like protein 2 [Source:NCBI gene;Acc:101825229]	ensembl	1	True	False	False	False	False	True	False	False
gene:ENSMAUG00000020547	Pcyox1	protein_coding	prenylcysteine oxidase 1 [Source:NCBI gene;Acc:101824525]	ensembl	1	True	False	False	False	False	False	False	False
gene:ENSMAUG00000017232	Kras	protein_coding	KRAS proto-oncogene, GTPase [Source:NCBI gene;Acc:101835944]	ensembl	1	True	False	False	False	False	False	False	False
gene:ENSMAUG00000007785	Ago2	protein_coding	argonaute RISC catalytic subunit 2 [Source:MGI Symbol;Acc:MGI:2446632]	ensembl	1	True	False	False	False	False	False	False	False
gene:ENSMAUG00000008124	Rnf103	protein_coding	ring finger protein 103 [Source:NCBI gene;Acc:101842080]	ensembl	1	True	False	False	False	False	False	False	False
gene:ENSMAUG00000009871	Fam210a	protein_coding	family with sequence similarity 210 member A [Source:NCBI gene;Acc:101826268]	ensembl	1	True	False	False	False	False	False	False	False
gene:ENSMAUG00000017044	Kbtbd12	protein_coding	kelch repeat and BTB (POZ) domain containing 12 [Source:MGI Symbol;Acc:MGI:1918481]	ensembl	1	True	False	False	False	False	False	False	False
gene:ENSMAUG00000016748	Zfp536	protein_coding	zinc finger protein 536 [Source:MGI Symbol;Acc:MGI:1926102]	ensembl	1	True	False	False	False	False	False	False	False
gene:ENSMAUG00000005283	Alg11	protein_coding	ALG11 alpha-1,2-mannosyltransferase [Source:NCBI gene;Acc:101836862]	ensembl	1	True	False	False	False	False	False	False	False
gene:ENSMAUG00000019840		protein_coding		ensembl	1	True	False	False	False	False	False	False	False
gene:ENSMAUG00000001841	Slc35e2	protein_coding	solute carrier family 35, member E2 [Source:MGI Symbol;Acc:MGI:2444240]	ensembl	1	True	False	False	False	False	False	False	False
gene:ENSMAUG00000021702		protein_coding	sorbin and SH3 domain containing 1 [Source:NCBI gene;Acc:101841220]	ensembl	1	True	False	True	False	False	False	False	False
gene:ENSMAUG00000020761	4930407I10Rik	protein_coding	chromosome unknown C22orf46 homolog [Source:NCBI gene;Acc:101842585]	ensembl	1	True	False	False	False	False	False	False	False
gene:ENSMAUG00000014255	Abca1	protein_coding	ATP binding cassette subfamily A member 1 [Source:NCBI gene;Acc:101838333]	ensembl	1	True	False	False	False	False	False	False	False
gene:ENSMAUG00000009071	Sf3b1	protein_coding	splicing factor 3b, subunit 1 [Source:MGI Symbol;Acc:MGI:1932339]	ensembl	1	True	False	False	False	False	False	False	False
gene:ENSMAUG00000018978		protein_coding		ensembl	1	True	False	False	False	False	False	False	False
gene:ENSMAUG00000020092	Lats1	protein_coding	large tumor suppressor [Source:MGI Symbol;Acc:MGI:1333883]	ensembl	1	True	False	False	False	False	False	False	False
gene:ENSMAUG00000009669	Gpr6	protein_coding	G protein-coupled receptor 6 [Source:NCBI gene;Acc:101830697]	ensembl	1	True	False	False	False	False	True	False	False
gene:ENSMAUG00000009464	Acap2	protein_coding	ArfGAP with coiled-coil, ankyrin repeat and PH domains 2 [Source:NCBI gene;Acc:101838480]	ensembl	1	True	False	False	False	False	False	False	False
gene:ENSMAUG00000015932	Rbbp5	protein_coding	RB binding protein 5, histone lysine methyltransferase complex subunit [Source:NCBI gene;Acc:101844175]	ensembl	1	True	False	False	False	False	False	False	False
gene:ENSMAUG00000019709	Kcnh1	protein_coding	potassium voltage-gated channel subfamily H member 1 [Source:NCBI gene;Acc:101837732]	ensembl	1	True	False	True	False	False	False	False	False
gene:ENSMAUG00000011015	Ndrg3	protein_coding	N-myc downstream regulated gene 3 [Source:MGI Symbol;Acc:MGI:1352499]	ensembl	1	True	False	True	False	False	True	False	False
gene:ENSMAUG00000018861	Fbxl3	protein_coding	F-box and leucine rich repeat protein 3 [Source:NCBI gene;Acc:101840641]	ensembl	1	True	False	False	False	False	False	False	False
gene:ENSMAUG00000017508	Tbc1d13	protein_coding	TBC1 domain family member 13 [Source:NCBI gene;Acc:101838097]	ensembl	1	True	False	False	False	False	False	False	False
gene:ENSMAUG00000015534	Relch	protein_coding	RAB11 binding and LisH domain, coiled-coil and HEAT repeat containing [Source:NCBI gene;Acc:101834041]	ensembl	1	True	False	False	False	False	False	False	False
gene:ENSMAUG00000008684		protein_coding		ensembl	1	True	False	False	False	False	False	False	False
gene:ENSMAUG00000010240	Rbsn	protein_coding	rabenosyn, RAB effector [Source:NCBI gene;Acc:101839648]	ensembl	1	True	False	False	False	False	False	False	False
gene:ENSMAUG00000005756	Traf6	protein_coding	TNF receptor associated factor 6 [Source:NCBI gene;Acc:101830563]	ensembl	1	True	False	False	False	False	False	False	False
gene:ENSMAUG00000000215	Mlec	protein_coding	malectin [Source:NCBI gene;Acc:101830456]	ensembl	1	True	False	False	False	False	False	False	False
gene:ENSMAUG00000016315	Crebl2	protein_coding	cAMP responsive element binding protein like 2 [Source:NCBI gene;Acc:101826967]	ensembl	1	True	False	False	False	False	False	False	False
gene:ENSMAUG00000001991		protein_coding	zinc finger protein interacting with ribonucleoprotein K-like [Source:NCBI gene;Acc:101826081]	ensembl	1	True	False	False	False	False	False	False	False
gene:ENSMAUG00000005814	Fmr1	protein_coding	fragile X mental retardation 1 [Source:MGI Symbol;Acc:MGI:95564]	ensembl	1	True	False	False	False	False	False	False	False
gene:ENSMAUG00000012850	Fam199x	protein_coding	family with sequence similarity 199, X-linked [Source:NCBI gene;Acc:101833855]	ensembl	1	True	False	False	False	False	False	False	False
gene:ENSMAUG00000020040	Zfp286	protein_coding	zinc finger protein 286A [Source:NCBI gene;Acc:101829865]	ensembl	1	True	False	False	False	False	False	False	False
gene:ENSMAUG00000011990	Myt1l	protein_coding	myelin transcription factor 1-like [Source:MGI Symbol;Acc:MGI:1100511]	ensembl	1	True	False	True	False	False	False	False	False
gene:ENSMAUG00000015794	Stt3a	protein_coding	STT3 oligosaccharyltransferase complex catalytic subunit A [Source:NCBI gene;Acc:101843648]	ensembl	1	True	False	False	False	False	False	False	False
gene:ENSMAUG00000010613	Emb	protein_coding	embigin [Source:NCBI gene;Acc:101842646]	ensembl	1	True	False	False	False	False	False	False	False
gene:ENSMAUG00000019633	Ankrd44	protein_coding	ankyrin repeat domain 44 [Source:MGI Symbol;Acc:MGI:3045243]	ensembl	1	True	False	False	False	False	False	False	False
gene:ENSMAUG00000009848	Kif23	protein_coding	kinesin family member 23 [Source:MGI Symbol;Acc:MGI:1919069]	ensembl	1	True	False	False	False	False	False	False	False
gene:ENSMAUG00000016305	Zfp174	protein_coding	zinc finger protein 174 [Source:NCBI gene;Acc:101841918]	ensembl	1	True	False	False	False	False	False	False	False
gene:ENSMAUG00000010722	Tle4	protein_coding	transducin-like enhancer protein 4 [Source:NCBI gene;Acc:101825872]	ensembl	1	True	False	False	False	False	False	False	False
gene:ENSMAUG00000017179	Dlc1	protein_coding	deleted in liver cancer 1 [Source:MGI Symbol;Acc:MGI:1354949]	ensembl	1	True	False	True	False	False	False	False	False
gene:ENSMAUG00000000143	Pcdh9	protein_coding	protocadherin 9 [Source:NCBI gene;Acc:101835281]	ensembl	1	True	False	False	False	False	False	False	False
gene:ENSMAUG00000000904	Rmnd5a	protein_coding	required for meiotic nuclear division 5 homolog A [Source:MGI Symbol;Acc:MGI:1915727]	ensembl	1	True	False	False	False	False	False	False	False
gene:ENSMAUG00000021228	Aass	protein_coding	aminoadipate-semialdehyde synthase [Source:NCBI gene;Acc:101831679]	ensembl	1	True	False	False	False	False	False	False	False
gene:ENSMAUG00000015681	Gcnt2	protein_coding	glucosaminyl (N-acetyl) transferase 2 (I blood group) [Source:NCBI gene;Acc:101824660]	ensembl	1	True	False	False	False	False	False	False	False
gene:ENSMAUG00000015504	Pxmp4	protein_coding	peroxisomal membrane protein 4 [Source:NCBI gene;Acc:101824218]	ensembl	1	True	False	True	False	False	False	False	False
gene:ENSMAUG00000003741	Grm1	protein_coding	glutamate receptor, metabotropic 1 [Source:MGI Symbol;Acc:MGI:1351338]	ensembl	1	True	False	True	False	False	False	False	False
gene:ENSMAUG00000020089	Zfp831	protein_coding	zinc finger protein 831 [Source:MGI Symbol;Acc:MGI:3641861]	ensembl	1	True	False	False	False	False	False	False	False
gene:ENSMAUG00000020219	Lgi2	protein_coding	leucine rich repeat LGI family member 2 [Source:NCBI gene;Acc:101844804]	ensembl	1	True	False	False	False	False	False	False	False
gene:ENSMAUG00000006627	Ube3a	protein_coding	ubiquitin protein ligase E3A [Source:MGI Symbol;Acc:MGI:105098]	ensembl	1	True	False	False	False	False	False	False	False
gene:ENSMAUG00000000922	Hdx	protein_coding	highly divergent homeobox [Source:NCBI gene;Acc:101828580]	ensembl	1	True	False	False	False	False	False	False	False
gene:ENSMAUG00000011888	Pptc7	protein_coding	PTC7 protein phosphatase homolog [Source:MGI Symbol;Acc:MGI:2444593]	ensembl	1	True	False	True	False	False	False	False	False
gene:ENSMAUG00000014342	Entpd5	protein_coding	ectonucleoside triphosphate diphosphohydrolase 5 (inactive) [Source:NCBI gene;Acc:101836947]	ensembl	1	True	False	False	False	False	False	False	False
gene:ENSMAUG00000013962	B3galnt2	protein_coding	beta-1,3-N-acetylgalactosaminyltransferase 2 [Source:NCBI gene;Acc:101830509]	ensembl	1	True	False	False	False	False	False	False	False
gene:ENSMAUG00000015122	Lrrc75b	protein_coding	leucine rich repeat containing 75B [Source:NCBI gene;Acc:101823014]	ensembl	1	True	False	True	False	False	False	False	False
gene:ENSMAUG00000011113	Slc35f1	protein_coding	solute carrier family 35 member F1 [Source:NCBI gene;Acc:101844386]	ensembl	1	True	False	False	False	False	False	False	False
gene:ENSMAUG00000014428	Homer2	protein_coding	homer scaffold protein 2 [Source:NCBI gene;Acc:101834742]	ensembl	1	True	False	False	False	False	False	False	False
gene:ENSMAUG00000017320	Sez6	protein_coding	seizure related gene 6 [Source:MGI Symbol;Acc:MGI:104745]	ensembl	1	True	False	False	False	False	True	False	False
gene:ENSMAUG00000015553	Mrvi1	protein_coding	murine retrovirus integration site 1 homolog [Source:NCBI gene;Acc:101839738]	ensembl	1	True	False	False	False	False	False	False	False
gene:ENSMAUG00000015579		protein_coding		ensembl	1	True	False	False	False	False	False	False	False
gene:ENSMAUG00000000706	Klf3	protein_coding	Kruppel like factor 3 [Source:NCBI gene;Acc:101830521]	ensembl	1	True	False	False	False	False	False	False	False
gene:ENSMAUG00000011115	Radx	protein_coding	RPA1 related single stranded DNA binding protein, X-linked [Source:NCBI gene;Acc:101831144]	ensembl	1	True	False	False	False	False	False	False	False
gene:ENSMAUG00000008545	Satb2	protein_coding	SATB homeobox 2 [Source:NCBI gene;Acc:101837722]	ensembl	1	True	False	False	False	False	False	False	False
gene:ENSMAUG00000012513	Fubp3	protein_coding	far upstream element binding protein 3 [Source:NCBI gene;Acc:101834595]	ensembl	1	True	False	False	False	False	False	False	False
gene:ENSMAUG00000011784	Hif3a	protein_coding	hypoxia inducible factor 3 subunit alpha [Source:NCBI gene;Acc:101843818]	ensembl	1	True	False	True	False	False	False	False	False
gene:ENSMAUG00000021397	Gucy1b2	protein_coding	guanylate cyclase soluble subunit beta-2-like [Source:NCBI gene;Acc:101834990]	ensembl	1	True	False	True	False	False	False	False	False
gene:ENSMAUG00000022120	Csnk2a1	protein_coding	casein kinase 2, alpha 1 polypeptide [Source:MGI Symbol;Acc:MGI:88543]	ensembl	1	True	False	False	False	False	False	False	False
gene:ENSMAUG00000009126		protein_coding	schlafen family member 5 [Source:NCBI gene;Acc:101834563]	ensembl	1	True	False	False	False	False	False	False	False
gene:ENSMAUG00000013599	C3	protein_coding	complement component 3 [Source:MGI Symbol;Acc:MGI:88227]	ensembl	1	True	False	False	False	False	False	False	False
gene:ENSMAUG00000016957	Bend4	protein_coding	BEN domain containing 4 [Source:MGI Symbol;Acc:MGI:3648414]	ensembl	1	True	False	False	False	False	False	False	False
gene:ENSMAUG00000013265	Zfp74	protein_coding	zinc finger protein 569 [Source:NCBI gene;Acc:101824146]	ensembl	1	True	False	False	False	False	False	False	False
gene:ENSMAUG00000009688	Ccnt2	protein_coding	cyclin T2 [Source:NCBI gene;Acc:101822869]	ensembl	1	True	False	False	False	False	False	False	False
gene:ENSMAUG00000014880	Rnf144a	protein_coding	ring finger protein 144A [Source:MGI Symbol;Acc:MGI:1344401]	ensembl	1	True	False	False	False	False	True	False	False
gene:ENSMAUG00000014661		protein_coding		ensembl	1	True	False	False	False	False	False	False	False
gene:ENSMAUG00000007322		protein_coding		ensembl	1	True	False	True	False	False	False	False	False
gene:ENSMAUG00000015252	Ppp1cb	protein_coding	protein phosphatase 1 catalytic subunit beta [Source:MGI Symbol;Acc:MGI:104871]	ensembl	1	True	False	False	False	False	False	False	False
gene:ENSMAUG00000013494	Tmem50b	protein_coding	transmembrane protein 50B [Source:NCBI gene;Acc:101828811]	ensembl	1	True	False	True	False	False	False	False	False
gene:ENSMAUG00000015893		protein_coding	serine/threonine/tyrosine interacting protein [Source:NCBI gene;Acc:101827377]	ensembl	1	True	False	False	False	False	False	False	False
gene:ENSMAUG00000001519	Pcdh10	protein_coding	protocadherin 10 [Source:NCBI gene;Acc:101829160]	ensembl	1	True	False	False	False	False	False	False	False
gene:ENSMAUG00000018195	Mecp2	protein_coding	methyl-CpG binding protein 2 [Source:NCBI gene;Acc:101829857]	ensembl	1	True	False	False	False	False	False	False	False
gene:ENSMAUG00000014878	Taf2	protein_coding	TATA-box binding protein associated factor 2 [Source:NCBI gene;Acc:101829829]	ensembl	1	True	False	False	False	False	False	False	False
gene:ENSMAUG00000019037	Sort1	protein_coding	sortilin 1 [Source:MGI Symbol;Acc:MGI:1338015]	ensembl	1	True	False	True	False	False	False	False	False
gene:ENSMAUG00000015765	Npy1r	protein_coding	neuropeptide Y receptor Y1 [Source:NCBI gene;Acc:101838563]	ensembl	1	True	False	False	False	False	False	False	False
gene:ENSMAUG00000015306	Yipf4	protein_coding	Yip1 domain family member 4 [Source:NCBI gene;Acc:101832894]	ensembl	1	True	False	False	False	False	False	False	False
gene:ENSMAUG00000021653	Dnajc16	protein_coding	DnaJ heat shock protein family (Hsp40) member C16 [Source:MGI Symbol;Acc:MGI:2442146]	ensembl	1	True	False	True	False	False	False	False	False
gene:ENSMAUG00000016424	Cep120	protein_coding	centrosomal protein 120 [Source:NCBI gene;Acc:101825822]	ensembl	1	True	False	False	False	False	False	False	False
gene:ENSMAUG00000014440	Fbxo25	protein_coding	F-box protein 25 [Source:NCBI gene;Acc:101837731]	ensembl	1	True	False	False	False	False	False	False	False
gene:ENSMAUG00000018084		protein_coding		ensembl	1	True	False	True	False	False	False	False	False
gene:ENSMAUG00000021462	Rflnb	protein_coding	refilin B [Source:NCBI gene;Acc:101837928]	ensembl	1	True	False	False	False	False	False	False	False
gene:ENSMAUG00000005422	4921524J17Rik	protein_coding	chromosome unknown C16orf87 homolog [Source:NCBI gene;Acc:101843740]	ensembl	1	True	False	False	False	False	False	False	False
gene:ENSMAUG00000010500		protein_coding		ensembl	1	True	False	True	False	False	False	False	False
gene:ENSMAUG00000004813	Bzw1	protein_coding	basic leucine zipper and W2 domains 1 [Source:MGI Symbol;Acc:MGI:1914132]	ensembl	1	True	False	False	False	False	False	False	False
gene:ENSMAUG00000013205	Vps13c	protein_coding	vacuolar protein sorting 13 homolog C [Source:NCBI gene;Acc:101841467]	ensembl	1	True	False	False	False	False	False	False	False
gene:ENSMAUG00000013733	Kctd16	protein_coding	potassium channel tetramerization domain containing 16 [Source:NCBI gene;Acc:101844013]	ensembl	1	True	False	False	False	False	False	False	False
gene:ENSMAUG00000018088	Nexn	protein_coding	nexilin F-actin binding protein [Source:NCBI gene;Acc:101831168]	ensembl	1	True	False	False	False	False	False	False	False
gene:ENSMAUG00000009011	Esyt2	protein_coding	extended synaptotagmin-like protein 2 [Source:MGI Symbol;Acc:MGI:1261845]	ensembl	1	True	False	False	False	False	False	False	False
gene:ENSMAUG00000012475		protein_coding		ensembl	1	True	False	False	False	False	False	False	False
gene:ENSMAUG00000021389	Gpalpp1	protein_coding	GPALPP motifs containing 1 [Source:NCBI gene;Acc:101829969]	ensembl	1	True	False	False	False	False	False	False	False
gene:ENSMAUG00000015647	Zfp280b	protein_coding	zinc finger protein 280B [Source:MGI Symbol;Acc:MGI:1927865]	ensembl	1	True	False	False	False	False	False	False	False
gene:ENSMAUG00000001184	Zdhhc20	protein_coding	zinc finger DHHC-type palmitoyltransferase 20 [Source:NCBI gene;Acc:101828555]	ensembl	1	True	False	False	False	False	False	False	False
gene:ENSMAUG00000016490	4931406P16Rik	protein_coding	RIKEN cDNA 4931406P16 gene [Source:MGI Symbol;Acc:MGI:1924311]	ensembl	1	True	False	False	False	False	False	False	False
gene:ENSMAUG00000018808	Ptk2b	protein_coding	protein tyrosine kinase 2 beta [Source:NCBI gene;Acc:101835508]	ensembl	1	True	False	False	False	False	False	False	False
gene:ENSMAUG00000008529	Ttbk1	protein_coding	tau tubulin kinase 1 [Source:NCBI gene;Acc:101843481]	ensembl	1	True	False	False	False	False	False	False	False
gene:ENSMAUG00000010578	Spock2	protein_coding	sparc/osteonectin, cwcv and kazal-like domains proteoglycan 2 [Source:MGI Symbol;Acc:MGI:1891351]	ensembl	1	True	False	False	False	False	False	False	False
gene:ENSMAUG00000019803	Nus1	protein_coding	NUS1 dehydrodolichyl diphosphate synthase subunit [Source:NCBI gene;Acc:101836894]	ensembl	1	True	False	False	False	False	False	False	False
gene:ENSMAUG00000010275	Jph3	protein_coding	junctophilin 3 [Source:NCBI gene;Acc:101842068]	ensembl	1	True	False	False	False	False	True	False	False
gene:ENSMAUG00000022050	Hmgcll1	protein_coding	3-hydroxymethyl-3-methylglutaryl-Coenzyme A lyase-like 1 [Source:MGI Symbol;Acc:MGI:2446108]	ensembl	1	True	False	False	False	False	False	False	False
gene:ENSMAUG00000000309	Eif2ak2	protein_coding	eukaryotic translation initiation factor 2 alpha kinase 2 [Source:NCBI gene;Acc:101836026]	ensembl	1	True	False	True	False	False	False	False	False
gene:ENSMAUG00000009466	Fstl5	protein_coding	follistatin like 5 [Source:NCBI gene;Acc:101825586]	ensembl	1	True	False	False	False	False	False	False	False
gene:ENSMAUG00000015685	Npy5r	protein_coding	neuropeptide Y receptor Y5 [Source:NCBI gene;Acc:101839833]	ensembl	1	True	False	False	False	False	False	False	False
gene:ENSMAUG00000000577		protein_coding		ensembl	1	True	False	False	False	False	False	False	False
gene:ENSMAUG00000004779	Epb41l1	protein_coding	erythrocyte membrane protein band 4.1 like 1 [Source:NCBI gene;Acc:101839077]	ensembl	1	True	False	True	False	False	False	False	False
gene:ENSMAUG00000016607	Cacul1	protein_coding	CDK2 associated cullin domain 1 [Source:NCBI gene;Acc:101832681]	ensembl	1	True	False	False	False	False	False	False	False
gene:ENSMAUG00000014369		protein_coding		ensembl	1	True	False	False	False	False	False	False	False
gene:ENSMAUG00000015393	Zeb2	protein_coding	zinc finger E-box binding homeobox 2 [Source:NCBI gene;Acc:101841065]	ensembl	1	True	False	False	False	False	False	False	False
gene:ENSMAUG00000002126	Tmem63c	protein_coding	transmembrane protein 63C [Source:NCBI gene;Acc:101838698]	ensembl	1	True	False	False	False	False	False	False	False
gene:ENSMAUG00000012963	Zfp827	protein_coding	zinc finger protein 827 [Source:MGI Symbol;Acc:MGI:2444807]	ensembl	1	True	False	False	False	False	False	False	False
gene:ENSMAUG00000019736	Arglu1	protein_coding	arginine and glutamate rich 1 [Source:NCBI gene;Acc:101840290]	ensembl	1	True	False	False	False	False	False	False	False
gene:ENSMAUG00000020840	Zfp326	protein_coding	zinc finger protein 326 [Source:MGI Symbol;Acc:MGI:1927246]	ensembl	1	True	False	False	False	False	False	False	False
gene:ENSMAUG00000018890		protein_coding		ensembl	1	True	False	False	False	False	False	False	False
gene:ENSMAUG00000000435	Cog6	protein_coding	component of oligomeric golgi complex 6 [Source:NCBI gene;Acc:101832645]	ensembl	1	True	False	False	False	False	False	False	False
gene:ENSMAUG00000001348	Trim2	protein_coding	tripartite motif containing 2 [Source:NCBI gene;Acc:101837807]	ensembl	1	True	False	False	False	False	False	False	False
gene:ENSMAUG00000015750	Tmem132b	protein_coding	transmembrane protein 132B [Source:NCBI gene;Acc:101842543]	ensembl	1	True	False	False	False	False	False	False	False
gene:ENSMAUG00000018777	Cfap47	protein_coding	cilia and flagella associated protein 47 [Source:MGI Symbol;Acc:MGI:3781475]	ensembl	1	True	False	False	False	False	False	False	False
gene:ENSMAUG00000013428	Nalcn	protein_coding	sodium leak channel, non-selective [Source:MGI Symbol;Acc:MGI:2444306]	ensembl	1	True	False	False	False	False	False	False	False
gene:ENSMAUG00000008524	Klhdc10	protein_coding	kelch domain containing 10 [Source:NCBI gene;Acc:101835473]	ensembl	1	True	False	False	False	False	False	False	False
gene:ENSMAUG00000001680	Grid2	protein_coding	glutamate ionotropic receptor delta type subunit 2 [Source:NCBI gene;Acc:101831142]	ensembl	1	True	False	False	False	False	False	False	False
gene:ENSMAUG00000001207	Rap2c	protein_coding	RAP2C, member of RAS oncogene family [Source:NCBI gene;Acc:101836183]	ensembl	1	True	False	False	False	False	False	False	False
gene:ENSMAUG00000017863	Onecut1	protein_coding	one cut homeobox 1 [Source:NCBI gene;Acc:101827414]	ensembl	1	True	False	False	False	False	False	False	False
gene:ENSMAUG00000016643	Plxna2	protein_coding	plexin A2 [Source:NCBI gene;Acc:101834224]	ensembl	1	True	False	True	False	False	False	False	False
gene:ENSMAUG00000020748	Heatr3	protein_coding	HEAT repeat containing 3 [Source:NCBI gene;Acc:101840392]	ensembl	1	True	False	False	False	False	False	False	False
gene:ENSMAUG00000016913	Mx2	protein_coding	myxovirus (influenza virus) resistance 2 (mouse) [Source:NCBI gene;Acc:101843869]	ensembl	1	True	False	True	False	False	False	False	False
gene:ENSMAUG00000000528	Dnah5	protein_coding	dynein, axonemal, heavy chain 5 [Source:MGI Symbol;Acc:MGI:107718]	ensembl	1	True	False	False	False	False	False	False	False
gene:ENSMAUG00000014521	Unc5c	protein_coding	unc-5 netrin receptor C [Source:MGI Symbol;Acc:MGI:1095412]	ensembl	1	True	False	False	False	False	False	False	False
gene:ENSMAUG00000021527		protein_coding	nuclear receptor binding SET domain protein 3 [Source:NCBI gene;Acc:101843019]	ensembl	1	True	False	False	False	False	False	False	False
gene:ENSMAUG00000018245	Pcdhga7	protein_coding	protocadherin gamma subfamily A, 7 [Source:MGI Symbol;Acc:MGI:1935219]	ensembl	1	True	False	False	False	False	False	False	False
gene:ENSMAUG00000021355	Eya1	protein_coding	EYA transcriptional coactivator and phosphatase 1 [Source:NCBI gene;Acc:101833131]	ensembl	1	True	False	False	False	False	False	False	False
gene:ENSMAUG00000015018	Mef2c	protein_coding	myocyte enhancer factor 2C [Source:NCBI gene;Acc:101835551]	ensembl	1	True	False	False	False	False	False	False	False
gene:ENSMAUG00000001191	Cbll1	protein_coding	Cbl proto-oncogene like 1 [Source:NCBI gene;Acc:101825645]	ensembl	1	True	False	False	False	False	False	False	False
gene:ENSMAUG00000008693	Dact1	protein_coding	dishevelled binding antagonist of beta catenin 1 [Source:NCBI gene;Acc:101836710]	ensembl	1	True	False	False	False	False	False	False	False
gene:ENSMAUG00000015588	Dmxl1	protein_coding	Dmx-like 1 [Source:MGI Symbol;Acc:MGI:2443926]	ensembl	1	True	False	False	False	False	True	False	False
gene:ENSMAUG00000011555	Setd7	protein_coding	SET domain containing (lysine methyltransferase) 7 [Source:MGI Symbol;Acc:MGI:1920501]	ensembl	1	True	False	False	False	False	False	False	False
gene:ENSMAUG00000001593	Akap17b	protein_coding	A-kinase anchor protein 17B [Source:NCBI gene;Acc:101827186]	ensembl	1	True	False	False	False	False	False	False	False
gene:ENSMAUG00000017836	Enah	protein_coding	ENAH actin regulator [Source:NCBI gene;Acc:101830713]	ensembl	1	True	False	False	False	False	False	False	False
gene:ENSMAUG00000015612	Olfr646	protein_coding	olfactory receptor 646 [Source:MGI Symbol;Acc:MGI:3030480]	ensembl	1	True	False	False	False	False	False	False	False
gene:ENSMAUG00000000296		protein_coding		ensembl	1	True	False	False	False	False	False	False	False
gene:ENSMAUG00000008215	Akap10	protein_coding	A-kinase anchoring protein 10 [Source:NCBI gene;Acc:101832959]	ensembl	1	True	False	False	False	False	False	False	False
gene:ENSMAUG00000016844	Bach1	protein_coding	BTB domain and CNC homolog 1 [Source:NCBI gene;Acc:101838054]	ensembl	1	True	False	False	False	False	False	False	False
gene:ENSMAUG00000004380	Ep300	protein_coding	E1A binding protein p300 [Source:NCBI gene;Acc:101838297]	ensembl	1	True	False	False	False	False	False	False	False
gene:ENSMAUG00000010150	Smc5	protein_coding	structural maintenance of chromosomes 5 [Source:NCBI gene;Acc:101839075]	ensembl	1	True	False	False	False	False	False	False	False
gene:ENSMAUG00000011318	Mlxip	protein_coding	MLX interacting protein [Source:MGI Symbol;Acc:MGI:2141183]	ensembl	1	True	False	False	False	False	False	False	False
gene:ENSMAUG00000000681		protein_coding	transmembrane protein 56 [Source:NCBI gene;Acc:101842973]	ensembl	1	True	False	False	False	False	False	False	False
gene:ENSMAUG00000021310	Il1rap	protein_coding	interleukin 1 receptor accessory protein [Source:NCBI gene;Acc:101842609]	ensembl	1	True	False	False	False	False	False	False	False
gene:ENSMAUG00000009918		protein_coding	adenylate kinase 4 [Source:NCBI gene;Acc:101822716]	ensembl	1	True	False	True	False	False	False	False	False
gene:ENSMAUG00000016842	Itpr1	protein_coding	inositol 1,4,5-trisphosphate receptor type 1 [Source:NCBI gene;Acc:101836776]	ensembl	1	True	False	True	False	False	False	False	False
gene:ENSMAUG00000012695	Dcaf7	protein_coding	DDB1 and CUL4 associated factor 7 [Source:NCBI gene;Acc:101824073]	ensembl	1	True	False	False	False	False	False	False	False
gene:ENSMAUG00000001415	Kpna4	protein_coding	karyopherin subunit alpha 4 [Source:NCBI gene;Acc:101843446]	ensembl	1	True	False	False	False	False	False	False	False
gene:ENSMAUG00000019022	Armc1	protein_coding	armadillo repeat containing 1 [Source:NCBI gene;Acc:101824499]	ensembl	1	True	False	False	False	False	False	False	False
gene:ENSMAUG00000015938	Ikzf1	protein_coding	IKAROS family zinc finger 1 [Source:NCBI gene;Acc:101841390]	ensembl	1	True	False	False	False	False	False	False	False
gene:ENSMAUG00000017305	Tanc2	protein_coding	tetratricopeptide repeat, ankyrin repeat and coiled-coil containing 2 [Source:MGI Symbol;Acc:MGI:2444121]	ensembl	1	True	False	False	False	False	False	False	False
gene:ENSMAUG00000021694		protein_coding		ensembl	1	True	False	True	False	False	False	False	False
gene:ENSMAUG00000007184	Narf	protein_coding	nuclear prelamin A recognition factor [Source:MGI Symbol;Acc:MGI:1914858]	ensembl	1	True	False	False	False	False	False	False	False
gene:ENSMAUG00000013516	Setd2	protein_coding	SET domain containing 2, histone lysine methyltransferase [Source:NCBI gene;Acc:101830442]	ensembl	1	True	False	False	False	False	False	False	False
gene:ENSMAUG00000010867		protein_coding		ensembl	1	True	False	False	False	False	False	False	False
gene:ENSMAUG00000010948		protein_coding	ubiquitin specific peptidase 18 [Source:NCBI gene;Acc:101828075]	ensembl	1	True	False	True	False	False	False	False	False
gene:ENSMAUG00000012266	Rapgef1	protein_coding	Rap guanine nucleotide exchange factor (GEF) 1 [Source:MGI Symbol;Acc:MGI:104580]	ensembl	1	True	False	False	False	False	False	False	False
gene:ENSMAUG00000018069	Phf20l1	protein_coding	PHD finger protein 20 like 1 [Source:NCBI gene;Acc:101832385]	ensembl	1	True	False	False	False	False	False	False	False
gene:ENSMAUG00000012768	Nwd1	protein_coding	NACHT and WD repeat domain containing 1 [Source:MGI Symbol;Acc:MGI:2442268]	ensembl	1	True	False	False	False	False	False	False	False
gene:ENSMAUG00000021901	Ppm1a	protein_coding	protein phosphatase, Mg2+/Mn2+ dependent 1A [Source:NCBI gene;Acc:101834810]	ensembl	1	True	False	False	False	False	False	False	False
gene:ENSMAUG00000003013	Slfn1	protein_coding	schlafen 1 [Source:MGI Symbol;Acc:MGI:1313259]	ensembl	1	True	False	False	False	False	False	False	False
gene:ENSMAUG00000018632		protein_coding	signal regulatory protein alpha [Source:NCBI gene;Acc:101839275]	ensembl	1	True	False	True	False	False	True	False	False
gene:ENSMAUG00000017003		protein_coding	plexin-A4 [Source:NCBI gene;Acc:101839175]	ensembl	1	True	False	False	False	False	False	False	False
gene:ENSMAUG00000009951	Rims3	protein_coding	regulating synaptic membrane exocytosis 3 [Source:MGI Symbol;Acc:MGI:2443331]	ensembl	1	True	False	False	False	False	False	False	False
gene:ENSMAUG00000010911	Igtp	protein_coding	immunity-related GTPase family M protein 1-like [Source:NCBI gene;Acc:101837226]	ensembl	1	True	False	True	False	False	False	False	False
gene:ENSMAUG00000019143	Rnf141	protein_coding	ring finger protein 141 [Source:NCBI gene;Acc:101840820]	ensembl	1	True	False	False	False	False	False	False	False
gene:ENSMAUG00000019959	Necab1	protein_coding	N-terminal EF-hand calcium binding protein 1 [Source:NCBI gene;Acc:101826425]	ensembl	1	True	False	False	False	False	False	False	False
gene:ENSMAUG00000013291	Rasgrf1	protein_coding	Ras protein specific guanine nucleotide releasing factor 1 [Source:NCBI gene;Acc:101825767]	ensembl	1	True	False	True	False	False	False	False	False
gene:ENSMAUG00000020612	Rbpj	protein_coding	recombination signal binding protein for immunoglobulin kappa J region [Source:NCBI gene;Acc:101841873]	ensembl	1	True	False	False	False	False	False	False	False
gene:ENSMAUG00000000302		protein_coding	protein FAM126B-like [Source:NCBI gene;Acc:106022938]	ensembl	1	True	False	True	False	False	False	False	False
gene:ENSMAUG00000011943	Pak7	protein_coding	p21 (RAC1) activated kinase 5 [Source:NCBI gene;Acc:101835751]	ensembl	1	True	False	False	False	False	False	False	False
gene:ENSMAUG00000014680	Rnf11	protein_coding	ring finger protein 11 [Source:NCBI gene;Acc:101829338]	ensembl	1	True	False	False	False	False	False	False	False
gene:ENSMAUG00000013563	Kif5a	protein_coding	kinesin family member 5A [Source:NCBI gene;Acc:101836055]	ensembl	1	True	False	False	False	False	False	False	False
gene:ENSMAUG00000003673	Cdh19	protein_coding	cadherin 19 [Source:NCBI gene;Acc:101844742]	ensembl	1	True	False	False	False	False	False	False	False
gene:ENSMAUG00000008625	Lnpep	protein_coding	leucyl/cystinyl aminopeptidase [Source:MGI Symbol;Acc:MGI:2387123]	ensembl	1	True	False	False	False	False	False	False	False
gene:ENSMAUG00000016128	Foxp2	protein_coding	forkhead box P2 [Source:MGI Symbol;Acc:MGI:2148705]	ensembl	1	True	False	False	False	False	False	False	False
gene:ENSMAUG00000004805	Scn2a	protein_coding	sodium channel, voltage-gated, type II, alpha [Source:MGI Symbol;Acc:MGI:98248]	ensembl	1	True	False	False	False	False	True	False	False
gene:ENSMAUG00000000058	Gtpbp8	protein_coding	GTP binding protein 8 (putative) [Source:NCBI gene;Acc:101840107]	ensembl	1	True	False	False	False	False	False	False	False
gene:ENSMAUG00000011881	Mob1b	protein_coding	MOB kinase activator 1B [Source:NCBI gene;Acc:101839004]	ensembl	1	True	False	False	False	False	False	False	False
gene:ENSMAUG00000001915	Plpp6	protein_coding	phospholipid phosphatase 6 [Source:NCBI gene;Acc:101833200]	ensembl	1	True	False	False	False	False	False	False	False
gene:ENSMAUG00000007894	Ccnjl	protein_coding	cyclin J like [Source:NCBI gene;Acc:101822747]	ensembl	1	True	False	False	False	False	False	False	False
gene:ENSMAUG00000019648	Zfp280d	protein_coding	zinc finger protein 280D [Source:NCBI gene;Acc:101831050]	ensembl	1	True	False	False	False	False	False	False	False
gene:ENSMAUG00000006447	Smarcc1	protein_coding	SWI/SNF related, matrix associated, actin dependent regulator of chromatin subfamily c member 1 [Source:NCBI gene;Acc:101830169]	ensembl	1	True	False	False	False	False	False	False	False
gene:ENSMAUG00000004700	Zfp760	protein_coding	zinc finger protein 345-like [Source:NCBI gene;Acc:101827380]	ensembl	1	True	False	False	False	False	False	False	False
gene:ENSMAUG00000008425		protein_coding	receptor transporter protein 4 [Source:NCBI gene;Acc:101829073]	ensembl	1	True	False	True	False	False	False	False	False
gene:ENSMAUG00000021080	Ppm1e	protein_coding	protein phosphatase, Mg2+/Mn2+ dependent 1E [Source:NCBI gene;Acc:101843606]	ensembl	1	True	False	True	False	False	False	False	False
gene:ENSMAUG00000021127	Slc30a1	protein_coding	solute carrier family 30 (zinc transporter), member 1 [Source:MGI Symbol;Acc:MGI:1345281]	ensembl	1	True	False	False	False	False	False	False	False
gene:ENSMAUG00000010916	Sulf1	protein_coding	sulfatase 1 [Source:MGI Symbol;Acc:MGI:2138563]	ensembl	1	True	False	False	False	False	True	False	False
gene:ENSMAUG00000020318	Ipo9	protein_coding	importin 9 [Source:NCBI gene;Acc:101830437]	ensembl	1	True	False	False	False	False	False	False	False
gene:ENSMAUG00000021798		protein_coding		ensembl	1	True	False	False	False	False	False	False	False
gene:ENSMAUG00000013754		protein_coding		ensembl	1	True	False	False	False	False	False	False	False
gene:ENSMAUG00000013035	Tox	protein_coding	thymocyte selection associated high mobility group box [Source:NCBI gene;Acc:101831285]	ensembl	1	True	False	False	False	False	False	False	False
gene:ENSMAUG00000013777	Zfp866	protein_coding	zinc finger protein 93 [Source:NCBI gene;Acc:101826490]	ensembl	1	True	False	False	False	False	False	False	False
gene:ENSMAUG00000019051	Cdc40	protein_coding	cell division cycle 40 [Source:NCBI gene;Acc:101831403]	ensembl	1	True	False	False	False	False	False	False	False
gene:ENSMAUG00000004976	Klhl2	protein_coding	kelch like family member 2 [Source:NCBI gene;Acc:101838495]	ensembl	1	True	False	False	False	False	False	False	False
gene:ENSMAUG00000021173	Sec63	protein_coding	SEC63-like (S. cerevisiae) [Source:MGI Symbol;Acc:MGI:2155302]	ensembl	1	True	False	False	False	False	False	False	False
gene:ENSMAUG00000020187	Itga6	protein_coding	integrin subunit alpha 6 [Source:NCBI gene;Acc:101839961]	ensembl	1	True	False	False	False	False	False	False	False
gene:ENSMAUG00000001009	Itch	protein_coding	itchy, E3 ubiquitin protein ligase [Source:MGI Symbol;Acc:MGI:1202301]	ensembl	1	True	False	False	False	False	False	False	False
gene:ENSMAUG00000013403	Eml4	protein_coding	echinoderm microtubule associated protein like 4 [Source:MGI Symbol;Acc:MGI:1926048]	ensembl	1	True	False	False	False	False	False	False	False
gene:ENSMAUG00000011826	Rnft1	protein_coding	ring finger protein, transmembrane 1 [Source:NCBI gene;Acc:101835744]	ensembl	1	True	False	False	False	False	False	False	False
gene:ENSMAUG00000011570		protein_coding		ensembl	1	True	False	False	False	False	False	False	False
gene:ENSMAUG00000009425	Chst3	protein_coding	carbohydrate sulfotransferase 3 [Source:NCBI gene;Acc:101822926]	ensembl	1	True	False	False	False	False	False	False	False
gene:ENSMAUG00000009509	Pax6	protein_coding	paired box 6 [Source:NCBI gene;Acc:101840223]	ensembl	1	True	False	False	False	False	False	False	False
gene:ENSMAUG00000018550	Pnpla8	protein_coding	patatin-like phospholipase domain containing 8 [Source:MGI Symbol;Acc:MGI:1914702]	ensembl	1	True	False	False	False	False	False	False	False
gene:ENSMAUG00000004657	Mief1	protein_coding	mitochondrial elongation factor 1 [Source:NCBI gene;Acc:101833984]	ensembl	1	True	False	False	False	False	False	False	False
gene:ENSMAUG00000014642	Rbm39	protein_coding	RNA binding motif protein 39 [Source:MGI Symbol;Acc:MGI:2157953]	ensembl	1	True	False	False	False	False	False	False	False
gene:ENSMAUG00000000027	ND4L	protein_coding	NADH dehydrogenase subunit 4L [Source:NCBI gene;Acc:8457931]	mt_genbank_import	1	True	False	False	False	False	True	False	False
gene:ENSMAUG00000010682	Lmo7	protein_coding	LIM domain only 7 [Source:MGI Symbol;Acc:MGI:1353586]	ensembl	1	True	False	True	False	False	False	False	False
gene:ENSMAUG00000004607	Tubgcp6	protein_coding	tubulin gamma complex associated protein 6 [Source:NCBI gene;Acc:101833477]	ensembl	1	True	False	False	False	False	False	False	False
gene:ENSMAUG00000019875	Rprd2	protein_coding	regulation of nuclear pre-mRNA domain containing 2 [Source:MGI Symbol;Acc:MGI:1922387]	ensembl	1	True	False	False	False	False	False	False	False
gene:ENSMAUG00000009504		protein_coding		ensembl	1	True	False	False	False	False	False	False	False
gene:ENSMAUG00000021759	Cdc73	protein_coding	cell division cycle 73 [Source:NCBI gene;Acc:101842070]	ensembl	1	True	False	False	False	False	False	False	False
gene:ENSMAUG00000010954		protein_coding	chromosome unknown C9orf85 homolog [Source:NCBI gene;Acc:101844500]	ensembl	1	True	False	False	False	False	False	False	False
gene:ENSMAUG00000007154	Atp13a3	protein_coding	ATPase 13A3 [Source:NCBI gene;Acc:101840001]	ensembl	1	True	False	False	False	False	False	False	False
gene:ENSMAUG00000007843	Brd3	protein_coding	bromodomain containing 3 [Source:MGI Symbol;Acc:MGI:1914632]	ensembl	1	True	False	False	False	False	False	False	False
gene:ENSMAUG00000020717		protein_coding		ensembl	1	True	False	False	False	False	False	False	False
gene:ENSMAUG00000009651	Serinc5	protein_coding	serine incorporator 5 [Source:MGI Symbol;Acc:MGI:2444223]	ensembl	1	True	False	False	False	False	False	False	False
gene:ENSMAUG00000017009	Zc3h6	protein_coding	zinc finger CCCH-type containing 6 [Source:NCBI gene;Acc:101837776]	ensembl	1	True	False	False	False	False	False	False	False
gene:ENSMAUG00000008296	Bag4	protein_coding	BAG cochaperone 4 [Source:NCBI gene;Acc:101843735]	ensembl	1	True	False	False	False	False	False	False	False
gene:ENSMAUG00000005300	Zhx3	protein_coding	zinc fingers and homeoboxes 3 [Source:NCBI gene;Acc:101824294]	ensembl	1	True	False	False	False	False	False	False	False
gene:ENSMAUG00000000150		protein_coding		ensembl	1	True	False	False	False	False	False	False	False
gene:ENSMAUG00000001745	Rlim	protein_coding	ring finger protein, LIM domain interacting [Source:NCBI gene;Acc:101836855]	ensembl	1	True	False	False	False	False	False	False	False
gene:ENSMAUG00000018755	Slc39a14	protein_coding	solute carrier family 39 member 14 [Source:NCBI gene;Acc:101841614]	ensembl	1	True	False	False	False	False	False	False	False
gene:ENSMAUG00000000556	St8sia3	protein_coding	ST8 alpha-N-acetyl-neuraminide alpha-2,8-sialyltransferase 3 [Source:NCBI gene;Acc:101833937]	ensembl	1	True	False	False	False	False	False	False	False
gene:ENSMAUG00000018140		protein_coding		ensembl	1	True	False	True	False	False	False	False	False
gene:ENSMAUG00000018094		protein_coding		ensembl	1	True	False	False	False	False	False	False	False
gene:ENSMAUG00000001787	Fndc3b	protein_coding	fibronectin type III domain containing 3B [Source:NCBI gene;Acc:101826355]	ensembl	1	True	False	False	False	False	False	False	False
gene:ENSMAUG00000010194	Zfp35	protein_coding	zinc finger protein 271 [Source:NCBI gene;Acc:101827009]	ensembl	1	True	False	True	False	False	False	False	False
gene:ENSMAUG00000020519	Epm2a	protein_coding	epilepsy, progressive myoclonic epilepsy, type 2 gene alpha [Source:MGI Symbol;Acc:MGI:1341085]	ensembl	1	True	False	False	False	False	False	False	False
gene:ENSMAUG00000005591	Mamld1	protein_coding	mastermind-like domain containing 1 [Source:MGI Symbol;Acc:MGI:3045303]	ensembl	1	True	False	False	False	False	False	False	False
gene:ENSMAUG00000016868		protein_coding		ensembl	1	True	False	False	False	False	False	False	False
gene:ENSMAUG00000012668	Kcnq5	protein_coding	potassium voltage-gated channel subfamily Q member 5 [Source:NCBI gene;Acc:101826181]	ensembl	1	True	False	True	False	False	False	False	False
gene:ENSMAUG00000010684	Rad50	protein_coding	RAD50 double strand break repair protein [Source:NCBI gene;Acc:101843462]	ensembl	1	True	False	True	False	False	False	False	False
gene:ENSMAUG00000020956		protein_coding	dedicator of cytokinesis 11 [Source:NCBI gene;Acc:101835024]	ensembl	1	True	False	False	False	False	False	False	False
gene:ENSMAUG00000017806		protein_coding		ensembl	1	True	False	False	False	False	False	False	False
gene:ENSMAUG00000010109	2900026A02Rik	protein_coding	KIAA1671 ortholog [Source:NCBI gene;Acc:101843239]	ensembl	1	True	False	False	False	False	False	False	False
gene:ENSMAUG00000000436	Efr3b	protein_coding	EFR3 homolog B [Source:NCBI gene;Acc:101828480]	ensembl	1	True	False	False	False	False	False	False	False
gene:ENSMAUG00000012204	Rab11fip4	protein_coding	RAB11 family interacting protein 4 [Source:NCBI gene;Acc:101844307]	ensembl	1	True	False	False	False	False	False	False	False
gene:ENSMAUG00000012124	Wasf2	protein_coding	WAS protein family, member 2 [Source:MGI Symbol;Acc:MGI:1098641]	ensembl	1	True	False	False	False	False	False	False	False
gene:ENSMAUG00000017762	Frs2	protein_coding	fibroblast growth factor receptor substrate 2 [Source:NCBI gene;Acc:101844148]	ensembl	1	True	False	False	False	False	False	False	False
gene:ENSMAUG00000009813		protein_coding		ensembl	1	True	False	False	False	False	False	False	False
gene:ENSMAUG00000015477	Sostdc1	protein_coding	sclerostin domain containing 1 [Source:NCBI gene;Acc:101827938]	ensembl	1	True	False	False	False	False	False	False	False
gene:ENSMAUG00000013819	Cwf19l2	protein_coding	CWF19-like 2, cell cycle control (S. pombe) [Source:MGI Symbol;Acc:MGI:1918023]	ensembl	1	True	False	False	False	False	False	False	False
gene:ENSMAUG00000000562		protein_coding		ensembl	1	True	False	True	False	False	False	False	False
gene:ENSMAUG00000006208	Sgms1	protein_coding	sphingomyelin synthase 1 [Source:MGI Symbol;Acc:MGI:2444110]	ensembl	1	True	False	False	False	False	False	False	False
gene:ENSMAUG00000008808	Prkca	protein_coding	protein kinase C alpha [Source:NCBI gene;Acc:101837515]	ensembl	1	True	False	True	False	False	False	False	False
gene:ENSMAUG00000000502	Gm10135	protein_coding	predicted gene 10135 [Source:MGI Symbol;Acc:MGI:3710643]	ensembl	1	True	False	False	False	False	False	False	False
gene:ENSMAUG00000000803	Pcdhga10	protein_coding	protocadherin gamma subfamily A, 10 [Source:MGI Symbol;Acc:MGI:1935227]	ensembl	1	True	False	False	False	False	False	False	False
gene:ENSMAUG00000019548	Atad5	protein_coding	ATPase family, AAA domain containing 5 [Source:MGI Symbol;Acc:MGI:2442925]	ensembl	1	True	False	False	False	False	False	False	False
gene:ENSMAUG00000008918	Scarb1	protein_coding	scavenger receptor class B member 1 [Source:NCBI gene;Acc:101843890]	ensembl	1	True	False	False	False	False	False	False	False
gene:ENSMAUG00000011897	Pnisr	protein_coding	PNN interacting serine and arginine rich protein [Source:NCBI gene;Acc:101828343]	ensembl	1	True	False	False	False	False	False	False	False
gene:ENSMAUG00000007198	Rbm15	protein_coding	RNA binding motif protein 15 [Source:NCBI gene;Acc:101824542]	ensembl	1	True	False	False	False	False	False	False	False
gene:ENSMAUG00000016984	Rbms2	protein_coding	RNA binding motif, single stranded interacting protein 2 [Source:MGI Symbol;Acc:MGI:1861776]	ensembl	1	True	False	False	False	False	False	False	False
gene:ENSMAUG00000016173	Tcf20	protein_coding	transcription factor 20 [Source:NCBI gene;Acc:101844526]	ensembl	1	True	False	True	False	False	False	False	False
gene:ENSMAUG00000013048	Fmnl2	protein_coding	formin like 2 [Source:NCBI gene;Acc:101822919]	ensembl	1	True	False	False	False	False	False	False	False
gene:ENSMAUG00000013753	Lancl1	protein_coding	LanC like 1 [Source:NCBI gene;Acc:101832533]	ensembl	1	True	False	True	False	False	False	False	False
gene:ENSMAUG00000015058	Myl4	protein_coding	myosin light chain 4 [Source:NCBI gene;Acc:101834801]	ensembl	1	True	False	False	False	False	False	False	False
gene:ENSMAUG00000015086	Sh3gl2	protein_coding	SH3 domain containing GRB2 like 2, endophilin A1 [Source:NCBI gene;Acc:101827475]	ensembl	1	True	False	False	False	False	False	False	False
gene:ENSMAUG00000010329	Crebbp	protein_coding	CREB binding protein [Source:NCBI gene;Acc:101842987]	ensembl	1	True	False	False	False	False	False	False	False
gene:ENSMAUG00000008949	Ttc39b	protein_coding	tetratricopeptide repeat domain 39B [Source:MGI Symbol;Acc:MGI:1917113]	ensembl	1	True	False	False	False	False	False	False	False
gene:ENSMAUG00000008533		protein_coding	inositol hexakisphosphate and diphosphoinositol-pentakisphosphate kinase 2 [Source:NCBI gene;Acc:101834878]	ensembl	1	True	False	False	False	False	False	False	False
gene:ENSMAUG00000020078	Tomm70a	protein_coding	translocase of outer mitochondrial membrane 70A [Source:MGI Symbol;Acc:MGI:106295]	ensembl	1	True	False	False	False	False	False	False	False
gene:ENSMAUG00000019520	Nck1	protein_coding	NCK adaptor protein 1 [Source:NCBI gene;Acc:101827408]	ensembl	1	True	False	False	False	False	False	False	False
gene:ENSMAUG00000001873	Fech	protein_coding	ferrochelatase [Source:NCBI gene;Acc:101833515]	ensembl	1	True	False	False	False	False	False	False	False
gene:ENSMAUG00000018635	Dusp18	protein_coding	dual specificity phosphatase 18 [Source:NCBI gene;Acc:101832706]	ensembl	1	True	False	False	False	False	False	False	False
gene:ENSMAUG00000009152	Gprin1	protein_coding	G protein-regulated inducer of neurite outgrowth 1 [Source:MGI Symbol;Acc:MGI:1349455]	ensembl	1	True	False	False	False	False	False	False	False
gene:ENSMAUG00000011101	Trub1	protein_coding	TruB pseudouridine synthase family member 1 [Source:NCBI gene;Acc:101822966]	ensembl	1	True	False	False	False	False	False	False	False
gene:ENSMAUG00000002379	Crim1	protein_coding	cysteine rich transmembrane BMP regulator 1 [Source:NCBI gene;Acc:101834983]	ensembl	1	True	False	False	False	False	False	False	False
gene:ENSMAUG00000014275	Usp42	protein_coding	ubiquitin specific peptidase 42 [Source:NCBI gene;Acc:101839054]	ensembl	1	True	False	False	False	False	False	False	False
gene:ENSMAUG00000020412	Zc3h12c	protein_coding	zinc finger CCCH-type containing 12C [Source:NCBI gene;Acc:101831928]	ensembl	1	True	False	False	False	False	False	False	False
gene:ENSMAUG00000018770	Gtf3c3	protein_coding	general transcription factor IIIC, polypeptide 3 [Source:MGI Symbol;Acc:MGI:2138383]	ensembl	1	True	False	False	False	False	False	False	False
gene:ENSMAUG00000020415	Cnot4	protein_coding	CCR4-NOT transcription complex subunit 4 [Source:NCBI gene;Acc:101841921]	ensembl	1	True	False	False	False	False	False	False	False
gene:ENSMAUG00000011662	Rock1	protein_coding	Rho associated coiled-coil containing protein kinase 1 [Source:NCBI gene;Acc:101843167]	ensembl	1	True	False	False	False	False	False	False	False
gene:ENSMAUG00000016267	Pggt1b	protein_coding	protein geranylgeranyltransferase type I subunit beta [Source:NCBI gene;Acc:101834355]	ensembl	1	True	False	False	False	False	False	False	False
gene:ENSMAUG00000010939	Mier1	protein_coding	MIER1 transcriptional regulator [Source:NCBI gene;Acc:101823639]	ensembl	1	True	False	False	False	False	False	False	False
gene:ENSMAUG00000011650	Inpp4a	protein_coding	inositol polyphosphate-4-phosphatase type I A [Source:NCBI gene;Acc:101832286]	ensembl	1	True	False	False	False	False	False	False	False
gene:ENSMAUG00000014371	Klhl4	protein_coding	kelch like family member 4 [Source:NCBI gene;Acc:101825516]	ensembl	1	True	False	False	False	False	False	False	False
gene:ENSMAUG00000017229	Gcnt4	protein_coding	glucosaminyl (N-acetyl) transferase 4 [Source:NCBI gene;Acc:101829131]	ensembl	1	True	False	True	False	False	False	False	False
gene:ENSMAUG00000019508	Kcnd3	protein_coding	potassium voltage-gated channel subfamily D member 3 [Source:NCBI gene;Acc:101840382]	ensembl	1	True	False	False	False	False	False	False	False
gene:ENSMAUG00000014510		protein_coding	anaphase promoting complex subunit 10 [Source:NCBI gene;Acc:101828825]	ensembl	1	True	False	False	False	False	False	False	False
gene:ENSMAUG00000018452		protein_coding		ensembl	1	True	False	False	False	False	False	False	False
gene:ENSMAUG00000001636		protein_coding		ensembl	1	True	False	False	False	False	False	False	False
gene:ENSMAUG00000000823		protein_coding	A-kinase anchoring protein 2 [Source:NCBI gene;Acc:101824382]	ensembl	1	True	False	False	False	False	False	False	False
gene:ENSMAUG00000016379	Mmp24	protein_coding	matrix metallopeptidase 24 [Source:NCBI gene;Acc:101829296]	ensembl	1	True	False	False	False	False	False	False	False
gene:ENSMAUG00000004464	Wasf3	protein_coding	WASP family member 3 [Source:NCBI gene;Acc:101831154]	ensembl	1	True	False	False	False	False	False	False	False
gene:ENSMAUG00000003941		protein_coding		ensembl	1	True	False	False	False	False	False	False	False
gene:ENSMAUG00000009224	Ube4b	protein_coding	ubiquitination factor E4B [Source:NCBI gene;Acc:101829633]	ensembl	1	True	False	True	False	False	False	False	False
gene:ENSMAUG00000022157	Alkbh8	protein_coding	alkB homolog 8, tRNA methyltransferase [Source:MGI Symbol;Acc:MGI:1914917]	ensembl	1	True	False	False	False	False	False	False	False
gene:ENSMAUG00000021800	Sin3a	protein_coding	transcriptional regulator, SIN3A (yeast) [Source:MGI Symbol;Acc:MGI:107157]	ensembl	1	True	False	False	False	False	False	False	False
gene:ENSMAUG00000000950	Kif26b	protein_coding	kinesin family member 26B [Source:NCBI gene;Acc:101837616]	ensembl	1	True	False	False	False	False	False	False	False
gene:ENSMAUG00000015993	Zfp37	protein_coding	ZFP37 zinc finger protein [Source:NCBI gene;Acc:101823860]	ensembl	1	True	False	False	False	False	False	False	False
gene:ENSMAUG00000017286	Nlk	protein_coding	nemo like kinase [Source:NCBI gene;Acc:101824626]	ensembl	1	True	False	False	False	False	False	False	False
gene:ENSMAUG00000006765	Fgr	protein_coding	FGR proto-oncogene, Src family tyrosine kinase [Source:NCBI gene;Acc:101824636]	ensembl	1	True	False	False	False	False	False	False	False
gene:ENSMAUG00000000851	Kif2a	protein_coding	kinesin family member 2A [Source:NCBI gene;Acc:101827014]	ensembl	1	True	False	False	False	False	False	False	False
gene:ENSMAUG00000008141	Strn	protein_coding	striatin [Source:NCBI gene;Acc:101835503]	ensembl	1	True	False	False	False	False	False	False	False
gene:ENSMAUG00000018328		protein_coding	lysine demethylase 2A [Source:NCBI gene;Acc:101839946]	ensembl	1	True	False	False	False	False	False	False	False
gene:ENSMAUG00000006077	Mfsd8	protein_coding	major facilitator superfamily domain containing 8 [Source:NCBI gene;Acc:101831743]	ensembl	1	True	False	False	False	False	False	False	False
gene:ENSMAUG00000012030	Gas7	protein_coding	growth arrest specific 7 [Source:NCBI gene;Acc:101824329]	ensembl	1	True	False	True	False	False	True	False	False
gene:ENSMAUG00000005584	Lepr	protein_coding	leptin receptor [Source:NCBI gene;Acc:101822984]	ensembl	1	True	False	False	False	False	False	False	False
gene:ENSMAUG00000013116	Serinc1	protein_coding	serine incorporator 1 [Source:MGI Symbol;Acc:MGI:1926228]	ensembl	1	True	False	False	False	False	True	False	False
gene:ENSMAUG00000000513	Shisa9	protein_coding	protein shisa-9 [Source:NCBI gene;Acc:101824657]	ensembl	1	True	False	True	False	False	False	False	False
gene:ENSMAUG00000001591	Wdr81	protein_coding	WD repeat domain 81 [Source:MGI Symbol;Acc:MGI:2681828]	ensembl	1	True	False	False	False	False	False	False	False
gene:ENSMAUG00000011153	Ddx21	protein_coding	DExD-box helicase 21 [Source:NCBI gene;Acc:101837951]	ensembl	1	True	False	False	False	False	False	False	False
gene:ENSMAUG00000003440	Chrm2	protein_coding	cholinergic receptor muscarinic 2 [Source:NCBI gene;Acc:101844151]	ensembl	1	True	False	False	False	False	False	False	False
gene:ENSMAUG00000020435	Hnrnpul1	protein_coding	heterogeneous nuclear ribonucleoprotein U like 1 [Source:NCBI gene;Acc:101828606]	ensembl	1	True	False	False	False	False	True	False	False
gene:ENSMAUG00000007970	Htr1a	protein_coding	5-hydroxytryptamine receptor 1A [Source:NCBI gene;Acc:101828602]	ensembl	1	True	False	True	False	False	False	False	False
gene:ENSMAUG00000021317	Gabra4	protein_coding	gamma-aminobutyric acid type A receptor subunit alpha4 [Source:NCBI gene;Acc:101827352]	ensembl	1	True	False	False	False	False	False	False	False
gene:ENSMAUG00000017199	Zbtb39	protein_coding	zinc finger and BTB domain containing 39 [Source:NCBI gene;Acc:101830892]	ensembl	1	True	False	False	False	False	False	False	False
gene:ENSMAUG00000008225	Saxo2	protein_coding	stabilizer of axonemal microtubules 2 [Source:NCBI gene;Acc:101837980]	ensembl	1	True	False	False	False	False	False	False	False
gene:ENSMAUG00000001727	Terf1	protein_coding	telomeric repeat binding factor 1 [Source:NCBI gene;Acc:101835220]	ensembl	1	True	False	False	False	False	False	False	False
gene:ENSMAUG00000010567	Fcgbp	protein_coding	Fc fragment of IgG binding protein [Source:MGI Symbol;Acc:MGI:2444336]	ensembl	1	True	False	False	False	False	False	False	False
gene:ENSMAUG00000008125	Ro60	protein_coding	Ro60, Y RNA binding protein [Source:NCBI gene;Acc:101842793]	ensembl	1	True	False	False	False	False	False	False	False
gene:ENSMAUG00000021325	Ankfy1	protein_coding	ankyrin repeat and FYVE domain containing 1 [Source:MGI Symbol;Acc:MGI:1337008]	ensembl	1	True	False	False	False	False	False	False	False
gene:ENSMAUG00000021731	Zfp518a	protein_coding	zinc finger protein 518A [Source:NCBI gene;Acc:101827970]	ensembl	1	True	False	False	False	False	False	False	False
gene:ENSMAUG00000001438	Mfsd14b	protein_coding	major facilitator superfamily domain containing 14B [Source:NCBI gene;Acc:101826638]	ensembl	1	True	False	False	False	False	False	False	False
gene:ENSMAUG00000018300	Grik3	protein_coding	glutamate ionotropic receptor kainate type subunit 3 [Source:NCBI gene;Acc:101835454]	ensembl	1	True	False	False	False	False	False	False	False
gene:ENSMAUG00000005781	Trappc9	protein_coding	trafficking protein particle complex 9 [Source:MGI Symbol;Acc:MGI:1923760]	ensembl	1	True	False	False	False	False	False	False	False
gene:ENSMAUG00000003647	Daam1	protein_coding	dishevelled associated activator of morphogenesis 1 [Source:MGI Symbol;Acc:MGI:1914596]	ensembl	1	True	False	False	False	False	False	False	False
gene:ENSMAUG00000015439	Etv1	protein_coding	ETS variant transcription factor 1 [Source:NCBI gene;Acc:101825071]	ensembl	1	True	False	False	False	False	False	False	False
gene:ENSMAUG00000018036	Manba	protein_coding	mannosidase, beta A, lysosomal [Source:MGI Symbol;Acc:MGI:88175]	ensembl	1	True	False	False	False	False	False	False	False
gene:ENSMAUG00000016531	Mfsd4b4	protein_coding	major facilitator superfamily domain containing 4B4 [Source:MGI Symbol;Acc:MGI:3035041]	ensembl	1	True	False	False	False	False	False	False	False
gene:ENSMAUG00000011980	Negr1	protein_coding	neuronal growth regulator 1 [Source:MGI Symbol;Acc:MGI:2444846]	ensembl	1	True	False	False	False	False	False	False	False
gene:ENSMAUG00000008886	Ddx6	protein_coding	DEAD-box helicase 6 [Source:NCBI gene;Acc:101833322]	ensembl	1	True	False	False	False	False	False	False	False
gene:ENSMAUG00000021281	Pak2	protein_coding	p21 (RAC1) activated kinase 2 [Source:MGI Symbol;Acc:MGI:1339984]	ensembl	1	True	False	False	False	False	True	False	False
gene:ENSMAUG00000017151	Synm	protein_coding	synemin [Source:NCBI gene;Acc:101823423]	ensembl	1	True	False	False	False	False	False	False	False
gene:ENSMAUG00000000429	Robo2	protein_coding	roundabout guidance receptor 2 [Source:NCBI gene;Acc:101842014]	ensembl	1	True	False	True	False	False	False	False	False
gene:ENSMAUG00000006959	Chrm3	protein_coding	cholinergic receptor muscarinic 3 [Source:NCBI gene;Acc:101827236]	ensembl	1	True	False	True	False	False	False	False	False
gene:ENSMAUG00000000417	Man1a2	protein_coding	mannosidase, alpha, class 1A, member 2 [Source:MGI Symbol;Acc:MGI:104676]	ensembl	1	True	False	False	False	False	False	False	False
gene:ENSMAUG00000010859	Mapk8ip3	protein_coding	mitogen-activated protein kinase 8 interacting protein 3 [Source:MGI Symbol;Acc:MGI:1353598]	ensembl	1	True	False	False	False	False	False	False	False
gene:ENSMAUG00000010615		protein_coding		ensembl	1	True	False	False	False	False	False	False	False
gene:ENSMAUG00000010104	Kcnip3	protein_coding	potassium voltage-gated channel interacting protein 3 [Source:NCBI gene;Acc:101833317]	ensembl	1	True	False	False	False	False	False	False	False
gene:ENSMAUG00000009992	Atp2b3	protein_coding	ATPase plasma membrane Ca2+ transporting 3 [Source:NCBI gene;Acc:101840779]	ensembl	1	True	False	True	False	False	False	False	False
gene:ENSMAUG00000000320	Epcam	protein_coding	epithelial cell adhesion molecule [Source:MGI Symbol;Acc:MGI:106653]	ensembl	1	True	False	False	False	False	False	False	False
gene:ENSMAUG00000008786	Lgr4	protein_coding	leucine rich repeat containing G protein-coupled receptor 4 [Source:NCBI gene;Acc:101836849]	ensembl	1	True	False	False	False	False	False	False	False
gene:ENSMAUG00000015997	Adcy9	protein_coding	adenylate cyclase 9 [Source:NCBI gene;Acc:101842546]	ensembl	1	True	False	True	False	False	False	False	False
gene:ENSMAUG00000020994	Prickle1	protein_coding	prickle planar cell polarity protein 1 [Source:NCBI gene;Acc:101824052]	ensembl	1	True	False	False	False	False	False	False	False
gene:ENSMAUG00000006899	Dgkg	protein_coding	diacylglycerol kinase, gamma [Source:MGI Symbol;Acc:MGI:105060]	ensembl	1	True	False	False	False	False	False	False	False
gene:ENSMAUG00000017326	4932438A13Rik	protein_coding	RIKEN cDNA 4932438A13 gene [Source:MGI Symbol;Acc:MGI:2444631]	ensembl	1	True	False	False	False	False	False	False	False
gene:ENSMAUG00000012221		protein_coding		ensembl	1	True	False	False	False	False	False	False	False
gene:ENSMAUG00000019845	Manea	protein_coding	mannosidase endo-alpha [Source:NCBI gene;Acc:101829947]	ensembl	1	True	False	False	False	False	False	False	False
gene:ENSMAUG00000013435	Tgfbr1	protein_coding	transforming growth factor beta receptor 1 [Source:NCBI gene;Acc:101839669]	ensembl	1	True	False	False	False	False	False	False	False
gene:ENSMAUG00000000044	Nectin3	protein_coding	nectin cell adhesion molecule 3 [Source:NCBI gene;Acc:101843601]	ensembl	1	True	False	False	False	False	False	False	False
gene:ENSMAUG00000013207		protein_coding		ensembl	1	True	False	False	False	False	False	False	False
gene:ENSMAUG00000021638	Plekhm3	protein_coding	pleckstrin homology domain containing M3 [Source:NCBI gene;Acc:101837950]	ensembl	1	True	False	True	False	False	False	False	False
gene:ENSMAUG00000013375	AW549877	protein_coding	chromosome unknown C5orf51 homolog [Source:NCBI gene;Acc:101827814]	ensembl	1	True	False	False	False	False	True	False	False
gene:ENSMAUG00000012371	Mettl9	protein_coding	methyltransferase like 9 [Source:MGI Symbol;Acc:MGI:1914862]	ensembl	1	True	False	False	False	False	False	False	False
gene:ENSMAUG00000021427	Tmf1	protein_coding	TATA element modulatory factor 1 [Source:NCBI gene;Acc:101822383]	ensembl	1	True	False	False	False	False	False	False	False
gene:ENSMAUG00000020671	Shisal1	protein_coding	shisa like 1 [Source:NCBI gene;Acc:101825381]	ensembl	1	True	False	False	False	False	False	False	False
gene:ENSMAUG00000020507	Pafah1b2	protein_coding	platelet activating factor acetylhydrolase 1b catalytic subunit 2 [Source:NCBI gene;Acc:101840451]	ensembl	1	True	False	False	False	False	False	False	False
gene:ENSMAUG00000022052		protein_coding		ensembl	1	True	False	False	False	False	False	False	False
gene:ENSMAUG00000014149	Rdx	protein_coding	radixin [Source:MGI Symbol;Acc:MGI:97887]	ensembl	1	True	False	False	False	False	False	False	False
gene:ENSMAUG00000021407	Pcf11	protein_coding	PCF11 cleavage and polyadenylation factor subunit [Source:NCBI gene;Acc:101841082]	ensembl	1	True	False	False	False	False	False	False	False
gene:ENSMAUG00000009480	Vangl1	protein_coding	VANGL planar cell polarity 1 [Source:MGI Symbol;Acc:MGI:2159344]	ensembl	1	True	False	False	False	False	False	False	False
gene:ENSMAUG00000012471	Thap2	protein_coding	THAP domain containing, apoptosis associated protein 2 [Source:MGI Symbol;Acc:MGI:1914066]	ensembl	1	True	False	False	False	False	False	False	False
gene:ENSMAUG00000000426		protein_coding		ensembl	1	True	False	False	False	False	False	False	False
gene:ENSMAUG00000003623	Tulp4	protein_coding	TUB like protein 4 [Source:NCBI gene;Acc:101832855]	ensembl	1	True	False	False	False	False	False	False	False
gene:ENSMAUG00000016555	Xdh	protein_coding	xanthine dehydrogenase [Source:NCBI gene;Acc:101831049]	ensembl	1	True	False	True	False	False	False	False	False
gene:ENSMAUG00000008279	Cblb	protein_coding	Casitas B-lineage lymphoma b [Source:MGI Symbol;Acc:MGI:2146430]	ensembl	1	True	False	False	False	False	False	False	False
gene:ENSMAUG00000020327	Pskh1	protein_coding	protein serine kinase H1 [Source:NCBI gene;Acc:101833076]	ensembl	1	True	False	False	False	False	False	False	False
gene:ENSMAUG00000000550	Tox3	protein_coding	TOX high mobility group box family member 3 [Source:NCBI gene;Acc:101836734]	ensembl	1	True	False	False	False	False	False	False	False
gene:ENSMAUG00000014132	Gdap2	protein_coding	ganglioside induced differentiation associated protein 2 [Source:NCBI gene;Acc:101839306]	ensembl	1	True	False	False	False	False	False	False	False
gene:ENSMAUG00000010891	Hpgd	protein_coding	15-hydroxyprostaglandin dehydrogenase [Source:NCBI gene;Acc:101829533]	ensembl	1	True	False	False	False	False	True	False	False
gene:ENSMAUG00000011590	Cep135	protein_coding	centrosomal protein 135 [Source:NCBI gene;Acc:101842184]	ensembl	1	True	False	False	False	False	False	False	False
gene:ENSMAUG00000018120	Tbc1d30	protein_coding	TBC1 domain family member 30 [Source:NCBI gene;Acc:101829281]	ensembl	1	True	False	True	False	False	False	False	False
gene:ENSMAUG00000007292	Vegfa	protein_coding	vascular endothelial growth factor A [Source:NCBI gene;Acc:101839822]	ensembl	1	True	False	False	False	False	False	False	False
gene:ENSMAUG00000021844	Mybl1	protein_coding	MYB proto-oncogene like 1 [Source:NCBI gene;Acc:101828879]	ensembl	1	True	False	False	False	False	False	False	False
gene:ENSMAUG00000008572	Pcdh17	protein_coding	protocadherin 17 [Source:NCBI gene;Acc:101823370]	ensembl	1	True	False	False	False	False	False	False	False
gene:ENSMAUG00000002201		protein_coding		ensembl	1	True	False	False	False	False	False	False	False
gene:ENSMAUG00000011685	Ctcf	protein_coding	CCCTC-binding factor [Source:NCBI gene;Acc:101829812]	ensembl	1	True	False	False	False	False	False	False	False
gene:ENSMAUG00000014849	Phactr1	protein_coding	phosphatase and actin regulator 1 [Source:NCBI gene;Acc:101822445]	ensembl	1	True	False	True	False	False	True	False	False
gene:ENSMAUG00000019011	Ptbp2	protein_coding	polypyrimidine tract binding protein 2 [Source:NCBI gene;Acc:101836460]	ensembl	1	True	False	False	False	False	False	False	False
gene:ENSMAUG00000013384	Doc2b	protein_coding	double C2 domain beta [Source:NCBI gene;Acc:101838727]	ensembl	1	True	False	False	False	False	False	False	False
gene:ENSMAUG00000010827	Fam219a	protein_coding	family with sequence similarity 219 member A [Source:NCBI gene;Acc:101842979]	ensembl	1	True	False	False	False	False	False	False	False
gene:ENSMAUG00000020698		protein_coding		ensembl	1	True	False	False	False	False	False	False	False
gene:ENSMAUG00000018982	Prcp	protein_coding	prolylcarboxypeptidase [Source:NCBI gene;Acc:101840656]	ensembl	1	True	False	False	False	False	False	False	False
gene:ENSMAUG00000015082	Sowahc	protein_coding	sosondowah ankyrin repeat domain family member C [Source:NCBI gene;Acc:101824681]	ensembl	1	True	False	False	False	False	False	False	False
gene:ENSMAUG00000020189	Msl2	protein_coding	MSL complex subunit 2 [Source:NCBI gene;Acc:101828451]	ensembl	1	True	False	False	False	False	True	False	False
gene:ENSMAUG00000011647		protein_coding	matrin 3 [Source:NCBI gene;Acc:101836165]	ensembl	1	True	False	False	False	False	False	False	False
gene:ENSMAUG00000019868	Bmt2	protein_coding	base methyltransferase of 25S rRNA 2 homolog [Source:NCBI gene;Acc:101832818]	ensembl	1	True	False	False	False	False	False	False	False
gene:ENSMAUG00000014717	Aebp2	protein_coding	AE binding protein 2 [Source:NCBI gene;Acc:101830333]	ensembl	1	True	False	False	False	False	False	False	False
gene:ENSMAUG00000007772	Nmnat2	protein_coding	nicotinamide nucleotide adenylyltransferase 2 [Source:NCBI gene;Acc:101830328]	ensembl	1	True	False	True	False	False	False	False	False
gene:ENSMAUG00000021309	Map3k20	protein_coding	mitogen-activated protein kinase kinase kinase 20 [Source:MGI Symbol;Acc:MGI:2443258]	ensembl	1	True	False	False	False	False	False	False	False
gene:ENSMAUG00000017645	Sgk3	protein_coding	serum/glucocorticoid regulated kinase 3 [Source:MGI Symbol;Acc:MGI:2182368]	ensembl	1	True	False	False	False	False	False	False	False
gene:ENSMAUG00000001198	Trpc4	protein_coding	transient receptor potential cation channel subfamily C member 4 [Source:NCBI gene;Acc:101824804]	ensembl	1	True	False	False	False	False	False	False	False
gene:ENSMAUG00000017021	Prdm2	protein_coding	PR/SET domain 2 [Source:NCBI gene;Acc:101823048]	ensembl	1	True	False	False	False	False	False	False	False
gene:ENSMAUG00000014156	Ube3c	protein_coding	ubiquitin protein ligase E3C [Source:NCBI gene;Acc:101830733]	ensembl	1	True	False	True	False	False	False	False	False
gene:ENSMAUG00000017867	Zfp964	protein_coding	zinc finger protein 964 [Source:MGI Symbol;Acc:MGI:3646490]	ensembl	1	True	False	False	False	False	False	False	False
gene:ENSMAUG00000016416	Znfx1	protein_coding	zinc finger NFX1-type containing 1 [Source:NCBI gene;Acc:101841808]	ensembl	1	True	False	False	False	False	False	False	False
gene:ENSMAUG00000009752	Slc1a3	protein_coding	solute carrier family 1 member 3 [Source:NCBI gene;Acc:101836629]	ensembl	1	True	False	False	False	False	False	False	False
gene:ENSMAUG00000018991		protein_coding		ensembl	1	True	False	True	False	False	False	False	False
gene:ENSMAUG00000001410	Pikfyve	protein_coding	phosphoinositide kinase, FYVE-type zinc finger containing [Source:NCBI gene;Acc:101835492]	ensembl	1	True	False	False	False	False	False	False	False
gene:ENSMAUG00000012806	Rab27b	protein_coding	RAB27B, member RAS oncogene family [Source:NCBI gene;Acc:101822849]	ensembl	1	True	False	False	False	False	False	False	False
gene:ENSMAUG00000012730	Mlph	protein_coding	melanophilin [Source:MGI Symbol;Acc:MGI:2176380]	ensembl	1	True	False	False	False	False	False	False	False
gene:ENSMAUG00000017632	Cacna1c	protein_coding	calcium voltage-gated channel subunit alpha1 C [Source:NCBI gene;Acc:101834428]	ensembl	1	True	False	False	False	False	False	False	False
gene:ENSMAUG00000014777		protein_coding	chromosome unknown C6orf62 homolog [Source:NCBI gene;Acc:101826495]	ensembl	1	True	False	False	False	False	False	False	False
gene:ENSMAUG00000018217	Scn8a	protein_coding	sodium voltage-gated channel alpha subunit 8 [Source:NCBI gene;Acc:101829954]	ensembl	1	True	False	False	False	False	False	False	False
gene:ENSMAUG00000017390	Wwc1	protein_coding	WW, C2 and coiled-coil domain containing 1 [Source:MGI Symbol;Acc:MGI:2388637]	ensembl	1	True	False	False	False	False	False	False	False
gene:ENSMAUG00000015870	Ctso	protein_coding	cathepsin O [Source:NCBI gene;Acc:101830250]	ensembl	1	True	False	False	False	False	False	False	False
gene:ENSMAUG00000016573		protein_coding	smoothelin like 1 [Source:NCBI gene;Acc:101844071]	ensembl	1	True	False	True	False	False	False	False	False
gene:ENSMAUG00000006351	Jcad	protein_coding	junctional cadherin 5 associated [Source:NCBI gene;Acc:101833103]	ensembl	1	True	False	False	False	False	True	False	False
gene:ENSMAUG00000021647		protein_coding	zinc finger protein 451 [Source:NCBI gene;Acc:101839040]	ensembl	1	True	False	False	False	False	False	False	False
gene:ENSMAUG00000013460	Aga	protein_coding	N(4)-(Beta-N-acetylglucosaminyl)-L-asparaginase [Source:NCBI gene;Acc:101832960]	ensembl	1	True	False	False	False	False	False	False	False
gene:ENSMAUG00000020891	Mga	protein_coding	MAX dimerization protein MGA [Source:NCBI gene;Acc:101833973]	ensembl	1	True	False	False	False	False	False	False	False
gene:ENSMAUG00000008780		protein_coding	transmembrane protein 184C [Source:NCBI gene;Acc:101840293]	ensembl	1	True	False	False	False	False	False	False	False
gene:ENSMAUG00000012507	Cyfip1	protein_coding	cytoplasmic FMR1 interacting protein 1 [Source:MGI Symbol;Acc:MGI:1338801]	ensembl	1	True	False	False	False	False	False	False	False
gene:ENSMAUG00000020322	Nucks1	protein_coding	nuclear casein kinase and cyclin-dependent kinase substrate 1 [Source:MGI Symbol;Acc:MGI:1934811]	ensembl	1	True	False	False	False	False	False	False	False
gene:ENSMAUG00000015618	Mtmr6	protein_coding	myotubularin related protein 6 [Source:MGI Symbol;Acc:MGI:2145637]	ensembl	1	True	False	False	False	False	False	False	False
gene:ENSMAUG00000011156	Alpk3	protein_coding	alpha kinase 3 [Source:NCBI gene;Acc:101832471]	ensembl	1	True	False	False	False	False	False	False	False
gene:ENSMAUG00000021148	Zfp770	protein_coding	zinc finger protein 770 [Source:NCBI gene;Acc:101824580]	ensembl	1	True	False	False	False	False	False	False	False
gene:ENSMAUG00000000702	Ash1l	protein_coding	ASH1 like histone lysine methyltransferase [Source:MGI Symbol;Acc:MGI:2183158]	ensembl	1	True	False	False	False	False	False	False	False
gene:ENSMAUG00000009137	Pcnp	protein_coding	PEST proteolytic signal containing nuclear protein [Source:NCBI gene;Acc:101828113]	ensembl	1	True	False	False	False	False	False	False	False
gene:ENSMAUG00000019672		protein_coding		ensembl	1	True	False	False	False	False	False	False	False
gene:ENSMAUG00000016985	Akap11	protein_coding	A-kinase anchoring protein 11 [Source:NCBI gene;Acc:101828103]	ensembl	1	True	False	False	False	False	False	False	False
gene:ENSMAUG00000010499		protein_coding		ensembl	1	True	False	False	False	False	False	False	False
gene:ENSMAUG00000021688	Lrrtm4	protein_coding	leucine rich repeat transmembrane neuronal 4 [Source:NCBI gene;Acc:101830177]	ensembl	1	True	False	False	False	False	False	False	False
gene:ENSMAUG00000010637		protein_coding		ensembl	1	True	False	False	False	False	False	False	False
gene:ENSMAUG00000013948	Slc5a10	protein_coding	solute carrier family 5 member 10 [Source:NCBI gene;Acc:101834528]	ensembl	1	True	False	False	False	False	False	False	False
gene:ENSMAUG00000009525		protein_coding		ensembl	1	True	False	False	False	False	False	False	False
gene:ENSMAUG00000010680	Zfand6	protein_coding	zinc finger AN1-type containing 6 [Source:NCBI gene;Acc:101841554]	ensembl	1	True	False	False	False	False	False	False	False
gene:ENSMAUG00000019267	Lonrf1	protein_coding	LON peptidase N-terminal domain and ring finger 1 [Source:NCBI gene;Acc:101822364]	ensembl	1	True	False	True	False	False	False	False	False
gene:ENSMAUG00000011496	Galnt7	protein_coding	polypeptide N-acetylgalactosaminyltransferase 7 [Source:NCBI gene;Acc:101831766]	ensembl	1	True	False	False	False	False	False	False	False
gene:ENSMAUG00000001371	Rgl1	protein_coding	ral guanine nucleotide dissociation stimulator like 1 [Source:NCBI gene;Acc:101827666]	ensembl	1	True	False	True	False	False	True	False	False
gene:ENSMAUG00000012940	Gpatch2l	protein_coding	G patch domain-containing protein 2-like [Source:NCBI gene;Acc:106022894]	ensembl	1	True	False	False	False	False	False	False	False
gene:ENSMAUG00000007782		protein_coding	2'-5'-oligoadenylate synthase 1A-like [Source:NCBI gene;Acc:106021992]	ensembl	1	True	False	True	False	False	False	False	False
gene:ENSMAUG00000011731	Trpm6	protein_coding	transient receptor potential cation channel subfamily M member 6 [Source:NCBI gene;Acc:101833710]	ensembl	1	True	False	False	False	False	False	False	False
gene:ENSMAUG00000021776	Rhot1	protein_coding	ras homolog family member T1 [Source:MGI Symbol;Acc:MGI:1926078]	ensembl	1	True	False	False	False	False	False	False	False
gene:ENSMAUG00000009548	Sel1l3	protein_coding	SEL1L family member 3 [Source:NCBI gene;Acc:101842597]	ensembl	1	True	False	True	False	False	False	False	False
gene:ENSMAUG00000009170	Dram2	protein_coding	DNA damage regulated autophagy modulator 2 [Source:NCBI gene;Acc:101844672]	ensembl	1	True	False	False	False	False	False	False	False
gene:ENSMAUG00000019655	Tmem30a	protein_coding	transmembrane protein 30A [Source:MGI Symbol;Acc:MGI:106402]	ensembl	1	True	False	False	False	False	True	False	False
gene:ENSMAUG00000000325	Atp11b	protein_coding	ATPase phospholipid transporting 11B (putative) [Source:NCBI gene;Acc:101837514]	ensembl	1	True	False	False	False	False	False	False	False
gene:ENSMAUG00000016141	Rp2	protein_coding	RP2 activator of ARL3 GTPase [Source:NCBI gene;Acc:101829389]	ensembl	1	True	False	False	False	False	False	False	False
gene:ENSMAUG00000018643	Txnrd1	protein_coding	thioredoxin reductase 1 [Source:NCBI gene;Acc:101833624]	ensembl	1	True	False	False	False	False	False	False	False
gene:ENSMAUG00000000066	Dach1	protein_coding	dachshund family transcription factor 1 [Source:MGI Symbol;Acc:MGI:1277991]	ensembl	1	True	False	False	False	False	False	False	False
gene:ENSMAUG00000012196	Clock	protein_coding	clock circadian regulator [Source:NCBI gene;Acc:101830807]	ensembl	1	True	False	False	False	False	False	False	False
gene:ENSMAUG00000021629	Arhgap20	protein_coding	Rho GTPase activating protein 20 [Source:MGI Symbol;Acc:MGI:2445175]	ensembl	1	True	False	False	False	False	False	False	False
gene:ENSMAUG00000001179	Nav1	protein_coding	neuron navigator 1 [Source:MGI Symbol;Acc:MGI:2183683]	ensembl	1	True	False	False	False	False	False	False	False
gene:ENSMAUG00000002811	Tsga10	protein_coding	testis specific 10 [Source:NCBI gene;Acc:101830873]	ensembl	1	True	False	False	False	False	False	False	False
gene:ENSMAUG00000013740	Rab27a	protein_coding	RAB27A, member RAS oncogene family [Source:NCBI gene;Acc:101828460]	ensembl	1	True	False	False	False	False	False	False	False
gene:ENSMAUG00000008329	Zc3hav1	protein_coding	zinc finger CCCH type, antiviral 1 [Source:MGI Symbol;Acc:MGI:1926031]	ensembl	1	True	False	True	False	False	False	False	False
gene:ENSMAUG00000021099		protein_coding		ensembl	1	True	False	False	False	False	False	False	False
gene:ENSMAUG00000013153	Atp2c1	protein_coding	ATPase secretory pathway Ca2+ transporting 1 [Source:NCBI gene;Acc:101841086]	ensembl	1	True	False	False	False	False	False	False	False
gene:ENSMAUG00000009074	Mid1	protein_coding	midline 1 [Source:NCBI gene;Acc:101836114]	ensembl	1	True	False	False	False	False	False	False	False
gene:ENSMAUG00000001735	Uhmk1	protein_coding	U2AF homology motif kinase 1 [Source:NCBI gene;Acc:101842608]	ensembl	1	True	False	False	False	False	True	False	False
gene:ENSMAUG00000006073	Pkd2	protein_coding	polycystin 2, transient receptor potential cation channel [Source:NCBI gene;Acc:101830345]	ensembl	1	True	False	False	False	False	True	False	False
gene:ENSMAUG00000001243		protein_coding		ensembl	1	True	False	False	False	False	False	False	False
gene:ENSMAUG00000000651	Adgre1	protein_coding	adhesion G protein-coupled receptor E1 [Source:MGI Symbol;Acc:MGI:106912]	ensembl	1	True	False	False	False	False	True	False	False
gene:ENSMAUG00000000187		protein_coding		ensembl	1	True	False	False	False	False	False	False	False
gene:ENSMAUG00000000943	Arhgef9	protein_coding	Cdc42 guanine nucleotide exchange factor 9 [Source:NCBI gene;Acc:101835187]	ensembl	1	True	False	True	False	False	False	False	False
gene:ENSMAUG00000018244		protein_coding		ensembl	1	True	False	True	False	False	False	False	False
gene:ENSMAUG00000018450	Mfhas1	protein_coding	malignant fibrous histiocytoma amplified sequence 1 [Source:NCBI gene;Acc:101825904]	ensembl	1	True	False	False	False	False	False	False	False
gene:ENSMAUG00000016349	Atxn1l	protein_coding	ataxin 1 like [Source:NCBI gene;Acc:101843138]	ensembl	1	True	False	False	False	False	False	False	False
gene:ENSMAUG00000009339	Abhd17b	protein_coding	abhydrolase domain containing 17B [Source:NCBI gene;Acc:101844233]	ensembl	1	True	False	False	False	False	False	False	False
gene:ENSMAUG00000012943	Zkscan1	protein_coding	zinc finger with KRAB and SCAN domains 1 [Source:NCBI gene;Acc:101838604]	ensembl	1	True	False	False	False	False	True	False	False
gene:ENSMAUG00000014326	Casp9	protein_coding	caspase 9 [Source:NCBI gene;Acc:101844218]	ensembl	1	True	False	False	False	False	True	False	False
gene:ENSMAUG00000014779	Rab14	protein_coding	RAB14, member RAS oncogene family [Source:MGI Symbol;Acc:MGI:1915615]	ensembl	1	True	False	False	False	False	False	False	False
gene:ENSMAUG00000017749	Nckap1	protein_coding	NCK associated protein 1 [Source:NCBI gene;Acc:101827892]	ensembl	1	True	False	False	False	False	False	False	False
gene:ENSMAUG00000016123	Tnrc6b	protein_coding	trinucleotide repeat containing adaptor 6B [Source:NCBI gene;Acc:101836087]	ensembl	1	True	False	False	False	False	False	False	False
gene:ENSMAUG00000003802	Nedd4	protein_coding	neural precursor cell expressed, developmentally down-regulated 4 [Source:MGI Symbol;Acc:MGI:97297]	ensembl	1	True	False	False	False	False	True	False	False
gene:ENSMAUG00000016874	Dpyd	protein_coding	dihydropyrimidine dehydrogenase [Source:NCBI gene;Acc:101842442]	ensembl	1	True	False	False	False	False	False	False	False
gene:ENSMAUG00000001078		protein_coding		ensembl	1	True	False	True	False	False	False	False	False
gene:ENSMAUG00000008883	Vipr1	protein_coding	vasoactive intestinal peptide receptor 1 [Source:NCBI gene;Acc:101843524]	ensembl	1	True	False	False	False	False	False	False	False
gene:ENSMAUG00000019368		protein_coding		ensembl	1	True	False	False	False	False	False	False	False
gene:ENSMAUG00000013201	Ralgapa1	protein_coding	Ral GTPase activating protein, alpha subunit 1 [Source:MGI Symbol;Acc:MGI:1931050]	ensembl	1	True	False	False	False	False	True	False	False
gene:ENSMAUG00000018648	Pask	protein_coding	PAS domain containing serine/threonine kinase [Source:NCBI gene;Acc:101843777]	ensembl	1	True	False	True	False	False	False	False	False
gene:ENSMAUG00000019898	Ldb2	protein_coding	LIM domain binding 2 [Source:NCBI gene;Acc:101826779]	ensembl	1	True	False	False	False	False	False	False	False
gene:ENSMAUG00000005932	Slc16a12	protein_coding	solute carrier family 16 member 12 [Source:NCBI gene;Acc:101843101]	ensembl	1	True	False	False	False	False	False	False	False
gene:ENSMAUG00000017692	Tlr7	protein_coding	toll like receptor 7 [Source:NCBI gene;Acc:101840275]	ensembl	1	True	False	False	False	False	False	False	False
gene:ENSMAUG00000004860	Itpripl2	protein_coding	ITPRIP like 2 [Source:NCBI gene;Acc:101826459]	ensembl	1	True	False	False	False	False	False	False	False
gene:ENSMAUG00000010198		protein_coding		ensembl	1	True	False	False	False	False	False	False	False
gene:ENSMAUG00000014030	Rab33b	protein_coding	RAB33B, member RAS oncogene family [Source:NCBI gene;Acc:101827857]	ensembl	1	True	False	False	False	False	False	False	False
gene:ENSMAUG00000002732	Prrg4	protein_coding	proline rich and Gla domain 4 [Source:NCBI gene;Acc:101842204]	ensembl	1	True	False	False	False	False	False	False	False
gene:ENSMAUG00000014736	Atl3	protein_coding	atlastin GTPase 3 [Source:NCBI gene;Acc:101830913]	ensembl	1	True	False	False	False	False	False	False	False
gene:ENSMAUG00000018451	Gpatch11	protein_coding	G-patch domain containing 11 [Source:NCBI gene;Acc:101835764]	ensembl	1	True	False	False	False	False	False	False	False
gene:ENSMAUG00000014178		protein_coding		ensembl	1	True	False	False	False	False	False	False	False
gene:ENSMAUG00000014758	Ipo7	protein_coding	importin 7 [Source:MGI Symbol;Acc:MGI:2152414]	ensembl	1	True	False	False	False	False	False	False	False
gene:ENSMAUG00000008668		protein_coding	molybdenum cofactor synthesis 2 [Source:NCBI gene;Acc:101835876]	ensembl	1	True	False	False	False	False	True	False	False
gene:ENSMAUG00000006111	Otud7a	protein_coding	OTU domain containing 7A [Source:MGI Symbol;Acc:MGI:2158505]	ensembl	1	True	False	True	False	False	False	False	False
gene:ENSMAUG00000013430		protein_coding	schlafen family member 11 [Source:NCBI gene;Acc:101823121]	ensembl	1	True	False	False	False	False	False	False	False
gene:ENSMAUG00000009213	Fam49b	protein_coding	family with sequence similarity 49, member B [Source:MGI Symbol;Acc:MGI:1923520]	ensembl	1	True	False	True	False	False	False	False	False
gene:ENSMAUG00000009530	Htr2c	protein_coding	5-hydroxytryptamine (serotonin) receptor 2C [Source:MGI Symbol;Acc:MGI:96281]	ensembl	1	True	False	False	False	False	True	False	False
gene:ENSMAUG00000007718		protein_coding		ensembl	1	True	False	False	False	False	False	False	False
gene:ENSMAUG00000008606	Mrtfb	protein_coding	myocardin related transcription factor B [Source:MGI Symbol;Acc:MGI:3050795]	ensembl	1	True	False	False	False	False	True	False	False
gene:ENSMAUG00000021754	Map3k3	protein_coding	mitogen-activated protein kinase kinase kinase 3 [Source:NCBI gene;Acc:101832971]	ensembl	1	True	False	False	False	False	True	False	False
gene:ENSMAUG00000013831	Arfgef1	protein_coding	ADP ribosylation factor guanine nucleotide exchange factor 1 [Source:NCBI gene;Acc:101830403]	ensembl	1	True	False	False	False	False	False	False	False
gene:ENSMAUG00000014102		protein_coding		ensembl	1	True	False	False	False	False	False	False	False
gene:ENSMAUG00000011339	Sult1a1	protein_coding	sulfotransferase 1A1-like [Source:NCBI gene;Acc:101842832]	ensembl	1	True	False	False	False	False	False	False	False
gene:ENSMAUG00000012654	Spata5	protein_coding	spermatogenesis associated 5 [Source:NCBI gene;Acc:101833837]	ensembl	1	True	False	False	False	False	False	False	False
gene:ENSMAUG00000014356	Myh10	protein_coding	myosin heavy chain 10 [Source:NCBI gene;Acc:101842767]	ensembl	1	True	False	False	False	False	False	False	False
gene:ENSMAUG00000014600	Rubcn	protein_coding	rubicon autophagy regulator [Source:NCBI gene;Acc:101832630]	ensembl	1	True	False	False	False	False	False	False	False
gene:ENSMAUG00000014645	Fgf2	protein_coding	fibroblast growth factor 2 [Source:NCBI gene;Acc:101834448]	ensembl	1	True	False	False	False	False	False	False	False
gene:ENSMAUG00000009310	Atp2b1	protein_coding	ATPase plasma membrane Ca2+ transporting 1 [Source:NCBI gene;Acc:101838198]	ensembl	1	True	False	False	False	False	False	False	False
gene:ENSMAUG00000015372	Sptbn1	protein_coding	spectrin beta, non-erythrocytic 1 [Source:NCBI gene;Acc:101843131]	ensembl	1	True	False	False	False	False	False	False	False
gene:ENSMAUG00000021654	Slc25a51	protein_coding	solute carrier family 25 member 51 [Source:NCBI gene;Acc:101843615]	ensembl	1	True	False	False	False	False	False	False	False
gene:ENSMAUG00000009953		protein_coding	opioid growth factor receptor like 1 [Source:NCBI gene;Acc:101839732]	ensembl	1	True	False	False	False	False	False	False	False
gene:ENSMAUG00000016075	Senp2	protein_coding	SUMO/sentrin specific peptidase 2 [Source:MGI Symbol;Acc:MGI:1923076]	ensembl	1	True	False	True	False	False	False	False	False
gene:ENSMAUG00000000876	Adgrf5	protein_coding	adhesion G protein-coupled receptor F5 [Source:MGI Symbol;Acc:MGI:2182928]	ensembl	1	True	False	False	False	False	False	False	False
gene:ENSMAUG00000000227	Prrg1	protein_coding	proline rich and Gla domain 1 [Source:NCBI gene;Acc:101843558]	ensembl	1	True	False	False	False	False	False	False	False
gene:ENSMAUG00000008730	Trim44	protein_coding	tripartite motif containing 44 [Source:NCBI gene;Acc:101829041]	ensembl	1	True	False	False	False	False	False	False	False
gene:ENSMAUG00000021657	Larp4b	protein_coding	La ribonucleoprotein 4B [Source:NCBI gene;Acc:101824686]	ensembl	1	True	False	False	False	False	False	False	False
gene:ENSMAUG00000007786	Mertk	protein_coding	MER proto-oncogene, tyrosine kinase [Source:NCBI gene;Acc:101824336]	ensembl	1	True	False	False	False	False	False	False	False
gene:ENSMAUG00000013210		protein_coding		ensembl	1	True	False	False	False	False	False	False	False
gene:ENSMAUG00000012213	Cab39	protein_coding	calcium binding protein 39 [Source:MGI Symbol;Acc:MGI:107438]	ensembl	1	True	False	False	False	False	False	False	False
gene:ENSMAUG00000009708	Acsl4	protein_coding	acyl-CoA synthetase long chain family member 4 [Source:NCBI gene;Acc:101841922]	ensembl	1	True	False	False	False	False	False	False	False
gene:ENSMAUG00000009033	Afg1l	protein_coding	AFG1 like ATPase [Source:NCBI gene;Acc:101830070]	ensembl	1	True	False	False	False	False	False	False	False
gene:ENSMAUG00000000270	Ankrd28	protein_coding	ankyrin repeat domain 28 [Source:MGI Symbol;Acc:MGI:2145661]	ensembl	1	True	False	False	False	False	False	False	False
gene:ENSMAUG00000019353	Add2	protein_coding	adducin 2 [Source:NCBI gene;Acc:101823101]	ensembl	1	True	False	False	False	False	False	False	False
gene:ENSMAUG00000021001	Tbcel	protein_coding	tubulin folding cofactor E like [Source:NCBI gene;Acc:101824521]	ensembl	1	True	False	False	False	False	False	False	False
gene:ENSMAUG00000020268	Ptprc	protein_coding	protein tyrosine phosphatase receptor type C [Source:NCBI gene;Acc:101829256]	ensembl	1	True	False	False	False	False	False	False	False
gene:ENSMAUG00000003880	Zfp799	protein_coding	zinc finger protein 878-like [Source:NCBI gene;Acc:101825779]	ensembl	1	True	False	False	False	False	False	False	False
gene:ENSMAUG00000016978	Adgrg5	protein_coding	adhesion G protein-coupled receptor G5 [Source:NCBI gene;Acc:101829362]	ensembl	1	True	False	False	False	False	False	False	False
gene:ENSMAUG00000008696	Ddx5	protein_coding	DEAD-box helicase 5 [Source:NCBI gene;Acc:101841443]	ensembl	1	True	False	False	False	False	False	False	False
gene:ENSMAUG00000005544	Chrna7	protein_coding	cholinergic receptor nicotinic alpha 7 subunit [Source:NCBI gene;Acc:101844432]	ensembl	1	True	False	False	False	False	False	False	False
gene:ENSMAUG00000019107	Clmn	protein_coding	calmin [Source:NCBI gene;Acc:101839107]	ensembl	1	True	False	False	False	False	False	False	False
gene:ENSMAUG00000020346	Ttbk2	protein_coding	tau tubulin kinase 2 [Source:MGI Symbol;Acc:MGI:2155779]	ensembl	1	True	False	False	False	False	False	False	False
gene:ENSMAUG00000000881	Tmem245	protein_coding	transmembrane protein 245 [Source:NCBI gene;Acc:101825072]	ensembl	1	True	False	False	False	False	False	False	False
gene:ENSMAUG00000010451		protein_coding		ensembl	1	True	False	False	False	False	False	False	False
gene:ENSMAUG00000018928		protein_coding	protein phosphatase 2 catalytic subunit beta [Source:NCBI gene;Acc:101842848]	ensembl	1	True	False	False	False	False	False	False	False
gene:ENSMAUG00000014740		protein_coding		ensembl	1	True	False	False	False	False	False	False	False
gene:ENSMAUG00000017233	Kif16b	protein_coding	kinesin family member 16B [Source:MGI Symbol;Acc:MGI:1098240]	ensembl	1	True	False	False	False	False	False	False	False
gene:ENSMAUG00000011281	Rbm24	protein_coding	RNA binding motif protein 24 [Source:NCBI gene;Acc:101839526]	ensembl	1	True	False	False	False	False	False	False	False
gene:ENSMAUG00000020153		protein_coding		ensembl	1	True	False	True	False	False	True	False	False
gene:ENSMAUG00000018256	Phlpp2	protein_coding	PH domain and leucine rich repeat protein phosphatase 2 [Source:NCBI gene;Acc:101843865]	ensembl	1	True	False	False	False	False	False	False	False
gene:ENSMAUG00000008516		protein_coding		ensembl	1	True	False	False	False	False	False	False	False
gene:ENSMAUG00000012729		protein_coding		ensembl	1	True	False	False	False	False	False	False	False
gene:ENSMAUG00000013230	Dio2	protein_coding	iodothyronine deiodinase 2 [Source:NCBI gene;Acc:101835104]	ensembl	1	True	False	False	False	False	False	False	False
gene:ENSMAUG00000017960		protein_coding		ensembl	1	True	False	False	False	False	True	False	False
gene:ENSMAUG00000007796	Nup98	protein_coding	nucleoporin 98 and 96 precursor [Source:NCBI gene;Acc:101823648]	ensembl	1	True	False	False	False	False	False	False	False
gene:ENSMAUG00000021272	Strn3	protein_coding	striatin, calmodulin binding protein 3 [Source:MGI Symbol;Acc:MGI:2151064]	ensembl	1	True	False	False	False	False	False	False	False
gene:ENSMAUG00000010888	Cul3	protein_coding	cullin 3 [Source:NCBI gene;Acc:101830549]	ensembl	1	True	False	False	False	False	False	False	False
gene:ENSMAUG00000016822	Erc2	protein_coding	ELKS/RAB6-interacting/CAST family member 2 [Source:NCBI gene;Acc:101836463]	ensembl	1	True	False	True	False	False	False	False	False
gene:ENSMAUG00000013388	Fbxl20	protein_coding	F-box and leucine rich repeat protein 20 [Source:NCBI gene;Acc:101839739]	ensembl	1	True	False	False	False	False	False	False	False
gene:ENSMAUG00000002432		protein_coding	ring finger protein 214 [Source:NCBI gene;Acc:101839197]	ensembl	1	True	False	True	False	False	False	False	False
gene:ENSMAUG00000018499	Zfp655	protein_coding	zinc finger protein 655 [Source:NCBI gene;Acc:101836688]	ensembl	1	True	False	False	False	False	False	False	False
gene:ENSMAUG00000001404	Csf3r	protein_coding	colony stimulating factor 3 receptor (granulocyte) [Source:MGI Symbol;Acc:MGI:1339755]	ensembl	1	True	False	False	False	False	False	False	False
gene:ENSMAUG00000007022		protein_coding		ensembl	1	True	False	False	False	False	False	False	False
gene:ENSMAUG00000000198	Cds1	protein_coding	CDP-diacylglycerol synthase 1 [Source:MGI Symbol;Acc:MGI:1921846]	ensembl	1	True	False	True	False	False	False	False	False
gene:ENSMAUG00000001190	Grm5	protein_coding	glutamate metabotropic receptor 5 [Source:NCBI gene;Acc:101840496]	ensembl	1	True	False	False	False	False	False	False	False
gene:ENSMAUG00000007195	Virma	protein_coding	vir like m6A methyltransferase associated [Source:NCBI gene;Acc:101842403]	ensembl	1	True	False	False	False	False	False	False	False
gene:ENSMAUG00000013009	Myo1d	protein_coding	myosin ID [Source:NCBI gene;Acc:101841366]	ensembl	1	True	False	False	False	False	False	False	False
gene:ENSMAUG00000015490	Slk	protein_coding	STE20 like kinase [Source:NCBI gene;Acc:101828228]	ensembl	1	True	False	False	False	False	False	False	False
gene:ENSMAUG00000008108	Arhgap5	protein_coding	Rho GTPase activating protein 5 [Source:NCBI gene;Acc:101832390]	ensembl	1	True	False	False	False	False	False	False	False
gene:ENSMAUG00000012731	Susd5	protein_coding	sushi domain containing 5 [Source:NCBI gene;Acc:101837875]	ensembl	1	True	False	False	False	False	False	False	False
gene:ENSMAUG00000018762	Ptgs2	protein_coding	prostaglandin-endoperoxide synthase 2 [Source:NCBI gene;Acc:101823908]	ensembl	1	True	False	False	False	False	False	False	False
gene:ENSMAUG00000002917	Dcaf6	protein_coding	DDB1 and CUL4 associated factor 6 [Source:NCBI gene;Acc:101831570]	ensembl	1	True	False	False	False	False	False	False	False
gene:ENSMAUG00000008136	G3bp2	protein_coding	G3BP stress granule assembly factor 2 [Source:NCBI gene;Acc:101834257]	ensembl	1	True	False	False	False	False	False	False	False
gene:ENSMAUG00000011545	Nav2	protein_coding	neuron navigator 2 [Source:NCBI gene;Acc:101827086]	ensembl	1	True	False	False	False	False	False	False	False
gene:ENSMAUG00000000311	Pum2	protein_coding	pumilio RNA binding family member 2 [Source:NCBI gene;Acc:101837268]	ensembl	1	True	False	False	False	False	False	False	False
gene:ENSMAUG00000004955	Rab23	protein_coding	RAB23, member RAS oncogene family [Source:MGI Symbol;Acc:MGI:99833]	ensembl	1	True	False	False	False	False	False	False	False
gene:ENSMAUG00000012844	Larp4	protein_coding	La ribonucleoprotein domain family, member 4 [Source:MGI Symbol;Acc:MGI:2443114]	ensembl	1	True	False	False	False	False	False	False	False
gene:ENSMAUG00000016970	Slc30a4	protein_coding	solute carrier family 30 member 4 [Source:NCBI gene;Acc:101823267]	ensembl	1	True	False	False	False	False	True	False	False
gene:ENSMAUG00000000078	Rad21	protein_coding	RAD21 cohesin complex component [Source:NCBI gene;Acc:101835161]	ensembl	1	True	False	False	False	False	False	False	False
gene:ENSMAUG00000020447	Trim23	protein_coding	tripartite motif containing 23 [Source:NCBI gene;Acc:101830923]	ensembl	1	True	False	False	False	False	False	False	False
gene:ENSMAUG00000001461	Oprk1	protein_coding	opioid receptor kappa 1 [Source:NCBI gene;Acc:101844078]	ensembl	1	True	False	False	False	False	False	False	False
gene:ENSMAUG00000014598	Rap1gds1	protein_coding	RAP1, GTP-GDP dissociation stimulator 1 [Source:MGI Symbol;Acc:MGI:2385189]	ensembl	1	True	False	True	False	False	False	False	False
gene:ENSMAUG00000019052	Klhl5	protein_coding	kelch like family member 5 [Source:NCBI gene;Acc:101828994]	ensembl	1	True	False	False	False	False	False	False	False
gene:ENSMAUG00000015482	Hmmr	protein_coding	hyaluronan mediated motility receptor [Source:NCBI gene;Acc:101840914]	ensembl	1	True	False	False	False	False	False	False	False
gene:ENSMAUG00000017265	Jmjd4	protein_coding	jumonji domain containing 4 [Source:NCBI gene;Acc:101824937]	ensembl	1	True	False	False	False	False	False	False	False
gene:ENSMAUG00000009683	Aldh1a7	protein_coding	aldehyde dehydrogenase family 1, subfamily A7 [Source:MGI Symbol;Acc:MGI:1347050]	ensembl	1	True	False	False	False	False	False	False	False
gene:ENSMAUG00000013203	Srrm4	protein_coding	serine/arginine repetitive matrix 4 [Source:NCBI gene;Acc:101835958]	ensembl	1	True	False	False	False	False	False	False	False
gene:ENSMAUG00000020936	Camk4	protein_coding	calcium/calmodulin dependent protein kinase IV [Source:NCBI gene;Acc:101841141]	ensembl	1	True	False	True	False	False	False	False	False
gene:ENSMAUG00000020008		protein_coding		ensembl	1	True	False	False	False	False	False	False	False
gene:ENSMAUG00000012393		protein_coding	zinc finger protein 385D [Source:NCBI gene;Acc:101836388]	ensembl	1	True	False	False	False	False	False	False	False
gene:ENSMAUG00000005083		protein_coding	complement factor B [Source:NCBI gene;Acc:101829676]	ensembl	1	True	False	True	False	False	False	False	False
gene:ENSMAUG00000014961	Ctsr	protein_coding	cathepsin R-like [Source:NCBI gene;Acc:101844474]	ensembl	1	True	False	False	False	False	False	False	False
gene:ENSMAUG00000020893	Lgi1	protein_coding	leucine rich glioma inactivated 1 [Source:NCBI gene;Acc:101833713]	ensembl	1	True	False	True	False	False	False	False	False
gene:ENSMAUG00000013445	Amd1	protein_coding	adenosylmethionine decarboxylase 1 [Source:NCBI gene;Acc:101832367]	ensembl	1	True	False	False	False	False	False	False	False
gene:ENSMAUG00000001342	0610040J01Rik	protein_coding	chromosome unknown C4orf19 homolog [Source:NCBI gene;Acc:101831670]	ensembl	1	True	False	False	False	False	False	False	False
gene:ENSMAUG00000012645	Galnt17	protein_coding	polypeptide N-acetylgalactosaminyltransferase 17 [Source:MGI Symbol;Acc:MGI:2137594]	ensembl	1	True	False	True	False	False	False	False	False
gene:ENSMAUG00000015146	Usp25	protein_coding	ubiquitin specific peptidase 25 [Source:NCBI gene;Acc:101829155]	ensembl	1	True	False	False	False	False	False	False	False
gene:ENSMAUG00000018781	Lrrtm2	protein_coding	leucine rich repeat transmembrane neuronal 2 [Source:NCBI gene;Acc:101836851]	ensembl	1	True	False	False	False	False	False	False	False
gene:ENSMAUG00000016160	Arid4a	protein_coding	AT rich interactive domain 4A (RBP1-like) [Source:MGI Symbol;Acc:MGI:2444354]	ensembl	1	True	False	False	False	False	False	False	False
gene:ENSMAUG00000001140		protein_coding		ensembl	1	True	False	False	False	False	False	False	False
gene:ENSMAUG00000018905	Spata25	protein_coding	spermatogenesis associated 25 [Source:NCBI gene;Acc:101825528]	ensembl	1	True	False	False	False	False	False	False	False
gene:ENSMAUG00000007981	Otud6b	protein_coding	OTU deubiquitinase 6B [Source:NCBI gene;Acc:101827213]	ensembl	1	True	False	False	False	False	False	False	False
gene:ENSMAUG00000012775		protein_coding	FAM161 centrosomal protein A [Source:NCBI gene;Acc:101824342]	ensembl	1	True	False	True	False	False	False	False	False
gene:ENSMAUG00000019348	Dhtkd1	protein_coding	dehydrogenase E1 and transketolase domain containing 1 [Source:MGI Symbol;Acc:MGI:2445096]	ensembl	1	True	False	False	False	False	False	False	False
gene:ENSMAUG00000007158		protein_coding	doublecortin like kinase 1 [Source:NCBI gene;Acc:101831509]	ensembl	1	True	False	True	False	False	True	False	False
gene:ENSMAUG00000017999		protein_coding		ensembl	1	True	False	False	False	False	False	False	False
gene:ENSMAUG00000012855	Spock1	protein_coding	SPARC (osteonectin), cwcv and kazal like domains proteoglycan 1 [Source:NCBI gene;Acc:101837172]	ensembl	1	True	False	True	False	False	False	False	False
gene:ENSMAUG00000018951	Sorcs1	protein_coding	sortilin related VPS10 domain containing receptor 1 [Source:NCBI gene;Acc:101841031]	ensembl	1	True	False	False	False	False	False	False	False
gene:ENSMAUG00000008354	Gabra3	protein_coding	gamma-aminobutyric acid type A receptor subunit alpha3 [Source:NCBI gene;Acc:101825638]	ensembl	1	True	False	False	False	False	False	False	False
gene:ENSMAUG00000000424	Taf3	protein_coding	TATA-box binding protein associated factor 3 [Source:NCBI gene;Acc:101834805]	ensembl	1	True	False	False	False	False	False	False	False
gene:ENSMAUG00000008892	Zfp207	protein_coding	zinc finger protein 207 [Source:NCBI gene;Acc:101841901]	ensembl	1	True	False	False	False	False	False	False	False
gene:ENSMAUG00000001883	Dsel	protein_coding	dermatan sulfate epimerase like [Source:NCBI gene;Acc:101822676]	ensembl	1	True	False	False	False	False	False	False	False
gene:ENSMAUG00000009371	Nr4a2	protein_coding	nuclear receptor subfamily 4 group A member 2 [Source:NCBI gene;Acc:101825048]	ensembl	1	True	False	False	False	False	False	False	False
gene:ENSMAUG00000009449	Tyw5	protein_coding	tRNA-yW synthesizing protein 5 [Source:NCBI gene;Acc:101837004]	ensembl	1	True	False	False	False	False	False	False	False
gene:ENSMAUG00000003588		protein_coding		ensembl	1	True	False	False	False	False	False	False	False
gene:ENSMAUG00000020867	Tm9sf3	protein_coding	transmembrane 9 superfamily member 3 [Source:NCBI gene;Acc:101826479]	ensembl	1	True	False	False	False	False	False	False	False
gene:ENSMAUG00000021509	Emc1	protein_coding	ER membrane protein complex subunit 1 [Source:NCBI gene;Acc:101836741]	ensembl	1	True	False	False	False	False	False	False	False
gene:ENSMAUG00000012342	Faxc	protein_coding	failed axon connections homolog, metaxin like GST domain containing [Source:NCBI gene;Acc:101828872]	ensembl	1	True	False	True	False	False	False	False	False
gene:ENSMAUG00000009216	Edaradd	protein_coding	EDAR associated death domain [Source:NCBI gene;Acc:101829165]	ensembl	1	True	False	False	False	False	False	False	False
gene:ENSMAUG00000018528	Impact	protein_coding	impact, RWD domain protein [Source:MGI Symbol;Acc:MGI:1098233]	ensembl	1	True	False	False	False	False	False	False	False
gene:ENSMAUG00000000206		protein_coding		ensembl	1	True	False	False	False	False	True	False	False
gene:ENSMAUG00000003126		protein_coding	coiled-coil serine rich protein 2 [Source:NCBI gene;Acc:101844310]	ensembl	1	True	False	False	False	False	False	False	False
gene:ENSMAUG00000021274	Slc18b1	protein_coding	solute carrier family 18 member B1 [Source:NCBI gene;Acc:101828868]	ensembl	1	True	False	False	False	False	False	False	False
gene:ENSMAUG00000013854	Mbnl2	protein_coding	muscleblind like splicing regulator 2 [Source:NCBI gene;Acc:101844318]	ensembl	1	True	False	False	False	False	False	False	False
gene:ENSMAUG00000012930		protein_coding		ensembl	1	True	False	False	False	False	False	False	False
gene:ENSMAUG00000020861	Josd1	protein_coding	Josephin domain containing 1 [Source:NCBI gene;Acc:101831728]	ensembl	1	True	False	False	False	False	False	False	False
gene:ENSMAUG00000002669	Rhpn2	protein_coding	rhophilin, Rho GTPase binding protein 2 [Source:MGI Symbol;Acc:MGI:1289234]	ensembl	1	True	False	False	False	False	False	False	False
gene:ENSMAUG00000014071	Slco1c1	protein_coding	solute carrier organic anion transporter family member 1C1 [Source:NCBI gene;Acc:101831048]	ensembl	1	True	False	False	False	False	False	False	False
gene:ENSMAUG00000009597	Gmps	protein_coding	guanine monophosphate synthetase [Source:MGI Symbol;Acc:MGI:2448526]	ensembl	1	True	False	False	False	False	False	False	False
gene:ENSMAUG00000003152	Plce1	protein_coding	phospholipase C epsilon 1 [Source:NCBI gene;Acc:101832834]	ensembl	1	True	False	False	False	False	False	False	False
gene:ENSMAUG00000018705		protein_coding		ensembl	1	True	False	False	False	False	False	False	False
gene:ENSMAUG00000013182	Slitrk3	protein_coding	SLIT and NTRK like family member 3 [Source:NCBI gene;Acc:101824359]	ensembl	1	True	False	False	False	False	False	False	False
gene:ENSMAUG00000012786	Siglecf	protein_coding	sialic acid-binding Ig-like lectin 5 [Source:NCBI gene;Acc:101843539]	ensembl	1	True	False	False	False	False	False	False	False
gene:ENSMAUG00000014143	Rsbn1	protein_coding	round spermatid basic protein 1 [Source:NCBI gene;Acc:101834996]	ensembl	1	True	False	False	False	False	False	False	False
gene:ENSMAUG00000009917	Ncam2	protein_coding	neural cell adhesion molecule 2 [Source:NCBI gene;Acc:101827038]	ensembl	1	True	False	False	False	False	False	False	False
gene:ENSMAUG00000016894		protein_coding		ensembl	1	True	False	False	False	False	False	False	False
gene:ENSMAUG00000000968	Napg	protein_coding	NSF attachment protein gamma [Source:NCBI gene;Acc:101829435]	ensembl	1	True	False	False	False	False	False	False	False
gene:ENSMAUG00000001385	Larp1	protein_coding	La ribonucleoprotein 1, translational regulator [Source:NCBI gene;Acc:101835223]	ensembl	1	True	False	True	False	False	False	False	False
gene:ENSMAUG00000010319	Rin2	protein_coding	Ras and Rab interactor 2 [Source:NCBI gene;Acc:101832106]	ensembl	1	True	False	True	False	False	True	False	False
gene:ENSMAUG00000020355	Atf7ip	protein_coding	activating transcription factor 7 interacting protein [Source:NCBI gene;Acc:101824959]	ensembl	1	True	False	False	False	False	False	False	False
gene:ENSMAUG00000000848	Tspan5	protein_coding	tetraspanin 5 [Source:NCBI gene;Acc:101836137]	ensembl	1	True	False	True	False	False	False	False	False
gene:ENSMAUG00000019949	Zfp871	protein_coding	zinc finger protein 878-like [Source:NCBI gene;Acc:106022258]	ensembl	1	True	False	False	False	False	False	False	False
gene:ENSMAUG00000018102	Myt1	protein_coding	myelin transcription factor 1 [Source:NCBI gene;Acc:101831138]	ensembl	1	True	False	False	False	False	False	False	False
gene:ENSMAUG00000017424		protein_coding		ensembl	1	True	False	False	False	False	False	False	False
gene:ENSMAUG00000021191	G2e3	protein_coding	G2/M-phase specific E3 ubiquitin ligase [Source:MGI Symbol;Acc:MGI:2444298]	ensembl	1	True	False	False	False	False	False	False	False
gene:ENSMAUG00000001795	Calcr	protein_coding	calcitonin receptor [Source:MGI Symbol;Acc:MGI:101950]	ensembl	1	True	False	False	False	False	False	False	False
gene:ENSMAUG00000011129	Npat	protein_coding	protein NPAT [Source:NCBI gene;Acc:101834176]	ensembl	1	True	False	False	False	False	False	False	False
gene:ENSMAUG00000014667	Srebf2	protein_coding	sterol regulatory element binding factor 2 [Source:MGI Symbol;Acc:MGI:107585]	ensembl	1	True	False	False	False	False	False	False	False
gene:ENSMAUG00000006006	Haus2	protein_coding	HAUS augmin-like complex, subunit 2 [Source:MGI Symbol;Acc:MGI:1913546]	ensembl	1	True	False	False	False	False	False	False	False
gene:ENSMAUG00000013413	Rab2b	protein_coding	RAB2B, member RAS oncogene family [Source:MGI Symbol;Acc:MGI:1923588]	ensembl	1	True	False	False	False	False	False	False	False
gene:ENSMAUG00000018851	Kansl1	protein_coding	KAT8 regulatory NSL complex subunit 1 [Source:MGI Symbol;Acc:MGI:1923969]	ensembl	1	True	False	False	False	False	False	False	False
gene:ENSMAUG00000018081		protein_coding		ensembl	1	True	False	False	False	False	False	False	False
gene:ENSMAUG00000007898	Arih1	protein_coding	ariadne RBR E3 ubiquitin protein ligase 1 [Source:NCBI gene;Acc:101834447]	ensembl	1	True	False	False	False	False	False	False	False
gene:ENSMAUG00000001544	Adgrg2	protein_coding	adhesion G protein-coupled receptor G2 [Source:NCBI gene;Acc:101829172]	ensembl	1	True	False	False	False	False	False	False	False
gene:ENSMAUG00000021344	Kalrn	protein_coding	kalirin RhoGEF kinase [Source:NCBI gene;Acc:101828803]	ensembl	1	True	False	True	False	False	False	False	False
gene:ENSMAUG00000003862	Msi2	protein_coding	musashi RNA binding protein 2 [Source:NCBI gene;Acc:101833422]	ensembl	1	True	False	True	False	False	False	False	False
gene:ENSMAUG00000015411	Fgd5	protein_coding	FYVE, RhoGEF and PH domain containing 5 [Source:MGI Symbol;Acc:MGI:2443369]	ensembl	1	True	False	False	False	False	False	False	False
gene:ENSMAUG00000016232		protein_coding	acyl-CoA desaturase 2-like [Source:NCBI gene;Acc:101835362]	ensembl	1	True	False	False	False	False	False	False	False
gene:ENSMAUG00000006396	Lrrn3	protein_coding	leucine rich repeat neuronal 3 [Source:NCBI gene;Acc:101824271]	ensembl	1	True	False	False	False	False	False	False	False
gene:ENSMAUG00000007889	Fmo2	protein_coding	flavin containing dimethylaniline monoxygenase 2 [Source:NCBI gene;Acc:101824685]	ensembl	1	True	False	False	False	False	False	False	False
gene:ENSMAUG00000000754	Ptprr	protein_coding	protein tyrosine phosphatase, receptor type, R [Source:MGI Symbol;Acc:MGI:109559]	ensembl	1	True	False	False	False	False	False	False	False
gene:ENSMAUG00000016945	Glb1l	protein_coding	galactosidase beta 1 like [Source:NCBI gene;Acc:101839199]	ensembl	1	True	False	False	False	False	False	False	False
gene:ENSMAUG00000001625	Lysmd3	protein_coding	LysM domain containing 3 [Source:NCBI gene;Acc:101837566]	ensembl	1	True	False	False	False	False	False	False	False
gene:ENSMAUG00000021025	Pigl	protein_coding	phosphatidylinositol glycan anchor biosynthesis, class L [Source:MGI Symbol;Acc:MGI:2681271]	ensembl	1	True	False	False	False	False	False	False	False
gene:ENSMAUG00000018274		protein_coding	ATP-dependent RNA helicase DDX42-like [Source:NCBI gene;Acc:106022781]	ensembl	1	True	False	False	False	False	False	False	False
gene:ENSMAUG00000000930	Myo5b	protein_coding	myosin VB [Source:NCBI gene;Acc:101828471]	ensembl	1	True	False	True	False	False	True	False	False
gene:ENSMAUG00000012345	Zfp800	protein_coding	zinc finger protein 800 [Source:MGI Symbol;Acc:MGI:1889334]	ensembl	1	True	False	False	False	False	False	False	False
gene:ENSMAUG00000009469	Sgk1	protein_coding	serum/glucocorticoid regulated kinase 1 [Source:NCBI gene;Acc:101829943]	ensembl	1	True	False	False	False	False	False	False	False
gene:ENSMAUG00000014117		protein_coding	N-alpha-acetyltransferase 50, NatE catalytic subunit [Source:NCBI gene;Acc:101838406]	ensembl	1	True	False	False	False	False	False	False	False
gene:ENSMAUG00000017929	Tmem178b	protein_coding	transmembrane protein 178B [Source:MGI Symbol;Acc:MGI:3647581]	ensembl	1	True	False	False	False	False	False	False	False
gene:ENSMAUG00000000541	Ttll11	protein_coding	tubulin tyrosine ligase-like family, member 11 [Source:MGI Symbol;Acc:MGI:1921660]	ensembl	1	True	False	True	False	False	False	False	False
gene:ENSMAUG00000017980	Urb2	protein_coding	URB2 ribosome biogenesis homolog [Source:NCBI gene;Acc:101841935]	ensembl	1	True	False	False	False	False	False	False	False
gene:ENSMAUG00000009220		protein_coding	estrogen related receptor gamma [Source:NCBI gene;Acc:101837462]	ensembl	1	True	False	True	False	False	False	False	False
gene:ENSMAUG00000018986	Pdgfra	protein_coding	platelet derived growth factor receptor alpha [Source:NCBI gene;Acc:101822506]	ensembl	1	True	False	False	False	False	False	False	False
gene:ENSMAUG00000021055		protein_coding	RNA polymerase II subunit A [Source:NCBI gene;Acc:101841866]	ensembl	1	True	False	True	False	False	False	False	False
gene:ENSMAUG00000012608	Cd180	protein_coding	CD180 molecule [Source:NCBI gene;Acc:101825301]	ensembl	1	True	False	False	False	False	False	False	False
gene:ENSMAUG00000004565	Dock4	protein_coding	dedicator of cytokinesis 4 [Source:NCBI gene;Acc:101838671]	ensembl	1	True	False	True	False	False	False	False	False
gene:ENSMAUG00000008271	Fam76b	protein_coding	family with sequence similarity 76 member B [Source:NCBI gene;Acc:101828031]	ensembl	1	True	False	False	False	False	False	False	False
gene:ENSMAUG00000001062	Abcb7	protein_coding	ATP binding cassette subfamily B member 7 [Source:NCBI gene;Acc:101835040]	ensembl	1	True	False	False	False	False	False	False	False
gene:ENSMAUG00000001402	6430548M08Rik	protein_coding	uncharacterized protein KIAA0513 [Source:NCBI gene;Acc:101837770]	ensembl	1	True	False	False	False	False	False	False	False
gene:ENSMAUG00000017620	Slf2	protein_coding	SMC5-SMC6 complex localization factor 2 [Source:NCBI gene;Acc:101835542]	ensembl	1	True	False	False	False	False	False	False	False
gene:ENSMAUG00000021047	Slc25a44	protein_coding	solute carrier family 25 member 44 [Source:NCBI gene;Acc:101827176]	ensembl	1	True	False	True	False	False	False	False	False
gene:ENSMAUG00000002377		protein_coding		ensembl	1	True	False	True	False	False	False	False	False
gene:ENSMAUG00000016805	Ndrg4	protein_coding	N-myc downstream regulated gene 4 [Source:MGI Symbol;Acc:MGI:2384590]	ensembl	1	True	False	True	False	False	False	False	False
gene:ENSMAUG00000000656	Ctif	protein_coding	cap binding complex dependent translation initiation factor [Source:NCBI gene;Acc:101830446]	ensembl	1	True	False	True	False	False	False	False	False
gene:ENSMAUG00000016680	Kcns2	protein_coding	potassium voltage-gated channel modifier subfamily S member 2 [Source:NCBI gene;Acc:101822387]	ensembl	1	True	False	True	False	False	False	False	False
gene:ENSMAUG00000014562	Fam149a	protein_coding	family with sequence similarity 149 member A [Source:NCBI gene;Acc:101843021]	ensembl	1	True	False	False	False	False	True	False	False
gene:ENSMAUG00000007805	Prpf4b	protein_coding	pre-mRNA processing factor 4B [Source:NCBI gene;Acc:101832164]	ensembl	1	True	False	False	False	False	False	False	False
gene:ENSMAUG00000020218		protein_coding		ensembl	1	True	False	False	False	False	False	False	False
gene:ENSMAUG00000017241		protein_coding		ensembl	1	True	False	False	False	False	False	False	False
gene:ENSMAUG00000014458	Opcml	protein_coding	opioid binding protein/cell adhesion molecule like [Source:NCBI gene;Acc:101839138]	ensembl	1	True	False	True	False	False	False	False	False
gene:ENSMAUG00000011517	Drd1	protein_coding	dopamine receptor D1 [Source:NCBI gene;Acc:101843956]	ensembl	1	True	False	False	False	False	True	False	False
gene:ENSMAUG00000009292	Slc38a1	protein_coding	solute carrier family 38, member 1 [Source:MGI Symbol;Acc:MGI:2145895]	ensembl	1	True	False	True	False	False	False	False	False
gene:ENSMAUG00000017494		protein_coding		ensembl	1	True	False	False	False	False	False	False	False
gene:ENSMAUG00000012727	Itpr2	protein_coding	inositol 1,4,5-triphosphate receptor 2 [Source:MGI Symbol;Acc:MGI:99418]	ensembl	1	True	False	False	False	False	False	False	False
gene:ENSMAUG00000011762	Vti1a	protein_coding	vesicle transport through interaction with t-SNAREs 1A [Source:NCBI gene;Acc:101835633]	ensembl	1	True	False	False	False	False	False	False	False
gene:ENSMAUG00000000057		protein_coding		ensembl	1	True	False	False	False	False	False	False	False
gene:ENSMAUG00000013271	Ubxn8	protein_coding	UBX domain protein 8 [Source:NCBI gene;Acc:101843115]	ensembl	1	True	False	False	False	False	False	False	False
gene:ENSMAUG00000016169	Car8	protein_coding	carbonic anhydrase 8 [Source:NCBI gene;Acc:101824929]	ensembl	1	True	False	False	False	False	False	False	False
gene:ENSMAUG00000006782	Dnajc13	protein_coding	DnaJ heat shock protein family (Hsp40) member C13 [Source:NCBI gene;Acc:101839574]	ensembl	1	True	False	False	False	False	True	False	False
gene:ENSMAUG00000011222	Hcn1	protein_coding	hyperpolarization activated cyclic nucleotide gated potassium channel 1 [Source:NCBI gene;Acc:101837815]	ensembl	1	True	False	False	False	False	False	False	False
gene:ENSMAUG00000010411	Fzd7	protein_coding	frizzled class receptor 7 [Source:NCBI gene;Acc:101823463]	ensembl	1	True	False	False	False	False	False	False	False
gene:ENSMAUG00000020272		protein_coding		ensembl	1	True	False	False	False	False	False	False	False
gene:ENSMAUG00000012804		protein_coding		ensembl	1	True	False	False	False	False	False	False	False
gene:ENSMAUG00000012857	Mosmo	protein_coding	modulator of smoothened [Source:NCBI gene;Acc:101833888]	ensembl	1	True	False	False	False	False	False	False	False
gene:ENSMAUG00000015193	Cep85l	protein_coding	centrosomal protein 85 like [Source:NCBI gene;Acc:101844917]	ensembl	1	True	False	False	False	False	False	False	False
gene:ENSMAUG00000011822		protein_coding	torsin-1A-interacting protein 2 [Source:NCBI gene;Acc:101834096]	ensembl	1	True	False	False	False	False	False	False	False
gene:ENSMAUG00000004834		protein_coding		ensembl	1	True	False	False	False	False	False	False	False
gene:ENSMAUG00000018650	Dip2a	protein_coding	disco interacting protein 2 homolog A [Source:NCBI gene;Acc:101840092]	ensembl	1	True	False	False	False	False	False	False	False
gene:ENSMAUG00000007433	Zfp560	protein_coding	zinc finger protein 560 [Source:MGI Symbol;Acc:MGI:1915280]	ensembl	1	True	False	False	False	False	False	False	False
gene:ENSMAUG00000013492	Slc25a27	protein_coding	solute carrier family 25, member 27 [Source:MGI Symbol;Acc:MGI:1921261]	ensembl	1	True	False	False	False	False	False	False	False
gene:ENSMAUG00000002099	Rasgrp1	protein_coding	RAS guanyl releasing protein 1 [Source:NCBI gene;Acc:101844509]	ensembl	1	True	False	True	False	False	True	False	False
gene:ENSMAUG00000002532	Ankrd33b	protein_coding	ankyrin repeat domain 33B [Source:MGI Symbol;Acc:MGI:1917904]	ensembl	1	True	False	False	False	False	False	False	False
gene:ENSMAUG00000015096	Klhl3	protein_coding	kelch-like 3 [Source:MGI Symbol;Acc:MGI:2445185]	ensembl	1	True	False	False	False	False	False	False	False
gene:ENSMAUG00000017147	Dnal1	protein_coding	dynein axonemal light chain 1 [Source:NCBI gene;Acc:101838981]	ensembl	1	True	False	False	False	False	False	False	False
gene:ENSMAUG00000009877	Nup160	protein_coding	nucleoporin 160 [Source:NCBI gene;Acc:101822975]	ensembl	1	True	False	False	False	False	False	False	False
gene:ENSMAUG00000020865	Rb1	protein_coding	RB transcriptional corepressor 1 [Source:NCBI gene;Acc:101831842]	ensembl	1	True	False	False	False	False	False	False	False
gene:ENSMAUG00000010910	Iqub	protein_coding	IQ motif and ubiquitin domain containing [Source:MGI Symbol;Acc:MGI:3041159]	ensembl	1	True	False	False	False	False	False	False	False
gene:ENSMAUG00000007746	Clstn2	protein_coding	calsyntenin 2 [Source:MGI Symbol;Acc:MGI:1929897]	ensembl	1	True	False	False	False	False	False	False	False
gene:ENSMAUG00000012502	Alkbh1	protein_coding	alkB homolog 1, histone H2A dioxygenase [Source:MGI Symbol;Acc:MGI:2384034]	ensembl	1	True	False	False	False	False	False	False	False
gene:ENSMAUG00000019111	Ulk2	protein_coding	unc-51 like kinase 2 [Source:MGI Symbol;Acc:MGI:1352758]	ensembl	1	True	False	True	False	False	False	False	False
gene:ENSMAUG00000000021	ATP8	protein_coding	ATP synthase F0 subunit 8 [Source:NCBI gene;Acc:8457927]	mt_genbank_import	1	True	False	False	False	False	False	False	False
gene:ENSMAUG00000021368		protein_coding	BTB/POZ domain-containing protein 8 [Source:NCBI gene;Acc:101824363]	ensembl	1	True	False	False	False	False	False	False	False
gene:ENSMAUG00000020538	Kcnip4	protein_coding	potassium voltage-gated channel interacting protein 4 [Source:NCBI gene;Acc:101823981]	ensembl	1	True	False	False	False	False	False	False	False
gene:ENSMAUG00000011929		protein_coding		ensembl	1	True	False	False	False	False	False	False	False
gene:ENSMAUG00000014614	Ppp3r1	protein_coding	protein phosphatase 3, regulatory subunit B, alpha isoform (calcineurin B, type I) [Source:MGI Symbol;Acc:MGI:107172]	ensembl	1	True	False	True	False	False	True	False	False
gene:ENSMAUG00000015117	Csnk1g3	protein_coding	casein kinase 1 gamma 3 [Source:NCBI gene;Acc:101824414]	ensembl	1	True	False	False	False	False	False	False	False
gene:ENSMAUG00000008298		protein_coding	myotubularin-related protein 4 [Source:NCBI gene;Acc:101825986]	ensembl	1	True	False	True	False	False	False	False	False
gene:ENSMAUG00000022194		protein_coding		ensembl	1	True	False	False	False	False	False	False	False
gene:ENSMAUG00000015413	Usp34	protein_coding	ubiquitin specific peptidase 34 [Source:MGI Symbol;Acc:MGI:109473]	ensembl	1	True	False	False	False	False	False	False	False
gene:ENSMAUG00000000093	Zic1	protein_coding	Zic family member 1 [Source:NCBI gene;Acc:101828215]	ensembl	1	True	False	False	False	False	False	False	False
gene:ENSMAUG00000019364	Cramp1l	protein_coding	cramped chromatin regulator homolog 1 [Source:NCBI gene;Acc:101823314]	ensembl	1	True	False	False	False	False	False	False	False
gene:ENSMAUG00000018822	Nckap1l	protein_coding	NCK associated protein 1 like [Source:NCBI gene;Acc:101830580]	ensembl	1	True	False	True	False	False	True	False	False
gene:ENSMAUG00000000136		protein_coding		ensembl	1	True	False	True	False	False	False	False	False
gene:ENSMAUG00000016398	Slc24a2	protein_coding	solute carrier family 24 member 2 [Source:NCBI gene;Acc:101822847]	ensembl	1	True	False	True	False	False	False	False	False
gene:ENSMAUG00000020204	Desi1	protein_coding	desumoylating isopeptidase 1 [Source:NCBI gene;Acc:101841780]	ensembl	1	True	False	False	False	False	False	False	False
gene:ENSMAUG00000018312	Clint1	protein_coding	clathrin interactor 1 [Source:NCBI gene;Acc:101841712]	ensembl	1	True	False	False	False	False	False	False	False
gene:ENSMAUG00000004847		protein_coding		ensembl	1	True	False	True	False	False	True	False	False
gene:ENSMAUG00000008458	Actr2	protein_coding	ARP2 actin-related protein 2 [Source:MGI Symbol;Acc:MGI:1913963]	ensembl	1	True	False	True	False	False	True	False	False
gene:ENSMAUG00000000232	Gucy1b1	protein_coding	guanylate cyclase 1 soluble subunit beta 1 [Source:NCBI gene;Acc:101831059]	ensembl	1	True	False	False	False	False	False	False	False
gene:ENSMAUG00000008563	Stag1	protein_coding	stromal antigen 1 [Source:NCBI gene;Acc:101827321]	ensembl	1	True	False	False	False	False	False	False	False
gene:ENSMAUG00000018194	Elmsan1	protein_coding	mitotic deacetylase associated SANT domain protein [Source:NCBI gene;Acc:101838104]	ensembl	1	True	False	False	False	False	False	False	False
gene:ENSMAUG00000003849	Gfpt1	protein_coding	glutamine--fructose-6-phosphate transaminase 1 [Source:NCBI gene;Acc:101827140]	ensembl	1	True	False	False	False	False	False	False	False
gene:ENSMAUG00000004255	Ptk2	protein_coding	PTK2 protein tyrosine kinase 2 [Source:MGI Symbol;Acc:MGI:95481]	ensembl	1	True	False	False	False	False	False	False	False
gene:ENSMAUG00000020055	Rhobtb3	protein_coding	Rho related BTB domain containing 3 [Source:NCBI gene;Acc:101840710]	ensembl	1	True	False	False	False	False	False	False	False
gene:ENSMAUG00000019692	Appl1	protein_coding	adaptor protein, phosphotyrosine interacting with PH domain and leucine zipper 1 [Source:NCBI gene;Acc:101824187]	ensembl	1	True	False	False	False	False	False	False	False
gene:ENSMAUG00000015173	Wnt16	protein_coding	Wnt family member 16 [Source:NCBI gene;Acc:101830258]	ensembl	1	True	False	False	False	False	False	False	False
gene:ENSMAUG00000015055	Slc19a2	protein_coding	solute carrier family 19 member 2 [Source:NCBI gene;Acc:101828009]	ensembl	1	True	False	False	False	False	False	False	False
gene:ENSMAUG00000017641	Lcp2	protein_coding	lymphocyte cytosolic protein 2 [Source:MGI Symbol;Acc:MGI:1321402]	ensembl	1	True	False	False	False	False	False	False	False
gene:ENSMAUG00000007862	Inpp5d	protein_coding	inositol polyphosphate-5-phosphatase D [Source:MGI Symbol;Acc:MGI:107357]	ensembl	1	True	False	False	False	False	True	False	False
gene:ENSMAUG00000021420	Fut10	protein_coding	fucosyltransferase 10 [Source:NCBI gene;Acc:101828424]	ensembl	1	True	False	False	False	False	False	False	False
gene:ENSMAUG00000010091	Angel2	protein_coding	angel homolog 2 [Source:NCBI gene;Acc:101844059]	ensembl	1	True	False	False	False	False	False	False	False
gene:ENSMAUG00000020380	Bclaf1	protein_coding	BCL2 associated transcription factor 1 [Source:NCBI gene;Acc:101833211]	ensembl	1	True	False	False	False	False	False	False	False
gene:ENSMAUG00000009375	Nol11	protein_coding	nucleolar protein 11 [Source:NCBI gene;Acc:101839460]	ensembl	1	True	False	False	False	False	False	False	False
gene:ENSMAUG00000003415	Plcl1	protein_coding	phospholipase C like 1 (inactive) [Source:NCBI gene;Acc:101838606]	ensembl	1	True	False	True	False	False	False	False	False
gene:ENSMAUG00000020909	Med12l	protein_coding	mediator complex subunit 12-like [Source:MGI Symbol;Acc:MGI:2139916]	ensembl	1	True	False	False	False	False	False	False	False
gene:ENSMAUG00000017847	Gad2	protein_coding	glutamate decarboxylase 2 [Source:NCBI gene;Acc:101835971]	ensembl	1	True	False	False	False	False	False	False	False
gene:ENSMAUG00000000573	St18	protein_coding	ST18 C2H2C-type zinc finger transcription factor [Source:NCBI gene;Acc:101842666]	ensembl	1	True	False	False	False	False	False	False	False
gene:ENSMAUG00000002027	Pla2r1	protein_coding	phospholipase A2 receptor 1 [Source:NCBI gene;Acc:101831037]	ensembl	1	True	False	True	False	False	False	False	False
gene:ENSMAUG00000000620	Gpr75	protein_coding	G protein-coupled receptor 75 [Source:NCBI gene;Acc:101842604]	ensembl	1	True	False	False	False	False	False	False	False
gene:ENSMAUG00000021958	Exoc6	protein_coding	exocyst complex component 6 [Source:NCBI gene;Acc:101836755]	ensembl	1	True	False	False	False	False	False	False	False
gene:ENSMAUG00000017503	Tdrd7	protein_coding	tudor domain containing 7 [Source:MGI Symbol;Acc:MGI:2140279]	ensembl	1	True	False	True	False	False	False	False	False
gene:ENSMAUG00000010307	Epm2aip1	protein_coding	EPM2A interacting protein 1 [Source:NCBI gene;Acc:101832989]	ensembl	1	True	False	True	False	False	True	False	False
gene:ENSMAUG00000002202		protein_coding	ras responsive element binding protein 1 [Source:NCBI gene;Acc:101828249]	ensembl	1	True	False	False	False	False	False	False	False
gene:ENSMAUG00000004124	Atxn3	protein_coding	ataxin 3 [Source:NCBI gene;Acc:101825206]	ensembl	1	True	False	False	False	False	False	False	False
gene:ENSMAUG00000016820	Msi1	protein_coding	musashi RNA binding protein 1 [Source:NCBI gene;Acc:101825161]	ensembl	1	True	False	False	False	False	False	False	False
gene:ENSMAUG00000007959	H2-T24	protein_coding	H-2 class I histocompatibility antigen, Q7 alpha chain-like [Source:NCBI gene;Acc:106022689]	ensembl	1	True	False	True	False	False	False	False	False
gene:ENSMAUG00000006736	P2ry12	protein_coding	purinergic receptor P2Y12 [Source:NCBI gene;Acc:101836729]	ensembl	1	True	False	False	False	False	False	False	False
gene:ENSMAUG00000019178	Loxl2	protein_coding	lysyl oxidase like 2 [Source:NCBI gene;Acc:101834452]	ensembl	1	True	False	False	False	False	False	False	False
gene:ENSMAUG00000006508	Xrcc4	protein_coding	X-ray repair cross complementing 4 [Source:NCBI gene;Acc:101832852]	ensembl	1	True	False	False	False	False	False	False	False
gene:ENSMAUG00000001089	Ppp1r15b	protein_coding	protein phosphatase 1 regulatory subunit 15B [Source:NCBI gene;Acc:101826365]	ensembl	1	True	False	False	False	False	False	False	False
gene:ENSMAUG00000017053	Snn	protein_coding	stannin [Source:NCBI gene;Acc:101829382]	ensembl	1	True	False	False	False	False	False	False	False
gene:ENSMAUG00000011498	Osbp	protein_coding	oxysterol binding protein [Source:MGI Symbol;Acc:MGI:97447]	ensembl	1	True	False	False	False	False	False	False	False
gene:ENSMAUG00000014886	Adam10	protein_coding	ADAM metallopeptidase domain 10 [Source:NCBI gene;Acc:101831586]	ensembl	1	True	False	False	False	False	False	False	False
gene:ENSMAUG00000011767	Snap23	protein_coding	synaptosomal-associated protein 23 [Source:MGI Symbol;Acc:MGI:109356]	ensembl	1	True	False	False	False	False	False	False	False
gene:ENSMAUG00000004019		protein_coding		ensembl	1	True	False	False	False	False	False	False	False
gene:ENSMAUG00000000558	Eif2ak3	protein_coding	eukaryotic translation initiation factor 2 alpha kinase 3 [Source:MGI Symbol;Acc:MGI:1341830]	ensembl	1	True	False	False	False	False	False	False	False
gene:ENSMAUG00000003292	Washc4	protein_coding	WASH complex subunit 4 [Source:NCBI gene;Acc:101826739]	ensembl	1	True	False	False	False	False	False	False	False
gene:ENSMAUG00000000413		protein_coding		ensembl	1	True	False	False	False	False	False	False	False
gene:ENSMAUG00000008571	Jak2	protein_coding	Janus kinase 2 [Source:NCBI gene;Acc:101831977]	ensembl	1	True	False	False	False	False	False	False	False
gene:ENSMAUG00000022071	Nadk2	protein_coding	NAD kinase 2, mitochondrial [Source:MGI Symbol;Acc:MGI:1915896]	ensembl	1	True	False	False	False	False	False	False	False
gene:ENSMAUG00000011425		protein_coding	listerin E3 ubiquitin protein ligase 1 [Source:NCBI gene;Acc:101840011]	ensembl	1	True	False	False	False	False	False	False	False
gene:ENSMAUG00000021182	Mtmr12	protein_coding	myotubularin related protein 12 [Source:NCBI gene;Acc:101842176]	ensembl	1	True	False	False	False	False	False	False	False
gene:ENSMAUG00000016419	Zscan26	protein_coding	uncharacterized LOC101838826 [Source:NCBI gene;Acc:101838826]	ensembl	1	True	False	False	False	False	False	False	False
gene:ENSMAUG00000010526	Fip1l1	protein_coding	FIP1 like 1 (S. cerevisiae) [Source:MGI Symbol;Acc:MGI:1914149]	ensembl	1	True	False	False	False	False	False	False	False
gene:ENSMAUG00000003250	Gh1	protein_coding	growth hormone 1 [Source:NCBI gene;Acc:101843583]	ensembl	1	True	False	False	False	False	False	False	False
gene:ENSMAUG00000013532	Atp1a4	protein_coding	ATPase, Na+/K+ transporting, alpha 4 polypeptide [Source:MGI Symbol;Acc:MGI:1351335]	ensembl	1	True	False	False	False	False	False	False	False
gene:ENSMAUG00000018004	Napb	protein_coding	N-ethylmaleimide sensitive fusion protein attachment protein beta [Source:MGI Symbol;Acc:MGI:104562]	ensembl	1	True	False	False	False	False	False	False	False
gene:ENSMAUG00000009976	Ubr2	protein_coding	ubiquitin protein ligase E3 component n-recognin 2 [Source:MGI Symbol;Acc:MGI:1861099]	ensembl	1	True	False	False	False	False	False	False	False
gene:ENSMAUG00000016950	Mgat5	protein_coding	alpha-1,6-mannosylglycoprotein 6-beta-N-acetylglucosaminyltransferase [Source:NCBI gene;Acc:101823312]	ensembl	1	True	False	False	False	False	False	False	False
gene:ENSMAUG00000021062	Aqr	protein_coding	aquarius [Source:MGI Symbol;Acc:MGI:1276102]	ensembl	1	True	False	False	False	False	False	False	False
gene:ENSMAUG00000006270		protein_coding	sacsin molecular chaperone [Source:NCBI gene;Acc:101825326]	ensembl	1	True	False	False	False	False	False	False	False
gene:ENSMAUG00000017099	Tlr4	protein_coding	toll like receptor 4 [Source:NCBI gene;Acc:101824088]	ensembl	1	True	False	False	False	False	False	False	False
gene:ENSMAUG00000019396	Cecr2	protein_coding	cat eye syndrome critical region protein 2 [Source:NCBI gene;Acc:101829946]	ensembl	1	True	False	False	False	False	False	False	False
gene:ENSMAUG00000013463	Tnpo3	protein_coding	transportin 3 [Source:NCBI gene;Acc:101839845]	ensembl	1	True	False	False	False	False	False	False	False
gene:ENSMAUG00000013501	Ids	protein_coding	iduronate 2-sulfatase [Source:NCBI gene;Acc:101832154]	ensembl	1	True	False	False	False	False	True	False	False
gene:ENSMAUG00000014503		protein_coding		ensembl	1	True	False	False	False	False	False	False	False
gene:ENSMAUG00000015613	Zfp384	protein_coding	zinc finger protein 384 [Source:NCBI gene;Acc:101836584]	ensembl	1	True	False	False	False	False	False	False	False
gene:ENSMAUG00000008233		protein_coding		ensembl	1	True	False	False	False	False	True	False	False
gene:ENSMAUG00000019927	Nras	protein_coding	neuroblastoma ras oncogene [Source:MGI Symbol;Acc:MGI:97376]	ensembl	1	True	False	False	False	False	False	False	False
gene:ENSMAUG00000016394	Dip2b	protein_coding	disco interacting protein 2 homolog B [Source:MGI Symbol;Acc:MGI:2145977]	ensembl	1	True	False	False	False	False	False	False	False
gene:ENSMAUG00000004929	Camk2n1	protein_coding	calcium/calmodulin dependent protein kinase II inhibitor 1 [Source:NCBI gene;Acc:101831076]	ensembl	1	True	False	False	False	False	False	False	False
gene:ENSMAUG00000012411	Dgkk	protein_coding	diacylglycerol kinase kappa [Source:NCBI gene;Acc:101822798]	ensembl	1	True	False	False	False	False	False	False	False
gene:ENSMAUG00000008769	Stat3	protein_coding	signal transducer and activator of transcription 3 [Source:MGI Symbol;Acc:MGI:103038]	ensembl	1	True	False	False	False	False	False	False	False
gene:ENSMAUG00000019767		protein_coding		ensembl	1	True	False	False	False	False	False	False	False
gene:ENSMAUG00000021891	Zmym2	protein_coding	zinc finger, MYM-type 2 [Source:MGI Symbol;Acc:MGI:1923257]	ensembl	1	True	False	False	False	False	False	False	False
gene:ENSMAUG00000001265	Extl2	protein_coding	exostosin like glycosyltransferase 2 [Source:NCBI gene;Acc:101830709]	ensembl	1	True	False	False	False	False	False	False	False
gene:ENSMAUG00000000192	Ank	protein_coding	progressive ankylosis [Source:MGI Symbol;Acc:MGI:3045421]	ensembl	1	True	False	True	False	False	False	False	False
gene:ENSMAUG00000008738		protein_coding		ensembl	1	True	False	False	False	False	False	False	False
gene:ENSMAUG00000020864	Rc3h1	protein_coding	RING CCCH (C3H) domains 1 [Source:MGI Symbol;Acc:MGI:2685397]	ensembl	1	True	False	False	False	False	False	False	False
gene:ENSMAUG00000008832	Srsf11	protein_coding	serine and arginine rich splicing factor 11 [Source:NCBI gene;Acc:101837012]	ensembl	1	True	False	False	False	False	False	False	False
gene:ENSMAUG00000018535	Zbtb43	protein_coding	zinc finger and BTB domain containing 43 [Source:NCBI gene;Acc:101838195]	ensembl	1	True	False	False	False	False	False	False	False
gene:ENSMAUG00000015980		protein_coding		ensembl	1	True	False	False	False	False	False	False	False
gene:ENSMAUG00000000082	Sh3rf1	protein_coding	SH3 domain containing ring finger 1 [Source:MGI Symbol;Acc:MGI:1913066]	ensembl	1	True	False	False	False	False	False	False	False
gene:ENSMAUG00000000357	Atp11c	protein_coding	ATPase, class VI, type 11C [Source:MGI Symbol;Acc:MGI:1859661]	ensembl	1	True	False	False	False	False	False	False	False
gene:ENSMAUG00000008087	Arap2	protein_coding	ArfGAP with RhoGAP domain, ankyrin repeat and PH domain 2 [Source:NCBI gene;Acc:101832458]	ensembl	1	True	False	False	False	False	False	False	False
gene:ENSMAUG00000013030	Grk3	protein_coding	G protein-coupled receptor kinase 3 [Source:NCBI gene;Acc:101842273]	ensembl	1	True	False	False	False	False	False	False	False
gene:ENSMAUG00000008559	Plekha1	protein_coding	pleckstrin homology domain containing A1 [Source:NCBI gene;Acc:101837910]	ensembl	1	True	False	False	False	False	False	False	False
gene:ENSMAUG00000017513	Syt6	protein_coding	synaptotagmin 6 [Source:NCBI gene;Acc:101832994]	ensembl	1	True	False	False	False	False	False	False	False
gene:ENSMAUG00000020220	Nkap	protein_coding	NFKB activating protein [Source:MGI Symbol;Acc:MGI:1914300]	ensembl	1	True	False	False	False	False	False	False	False
gene:ENSMAUG00000009426	Isg15	protein_coding	ISG15 ubiquitin-like modifier [Source:MGI Symbol;Acc:MGI:1855694]	ensembl	1	True	False	True	False	False	False	False	False
gene:ENSMAUG00000014248	Grid2ip	protein_coding	Grid2 interacting protein [Source:NCBI gene;Acc:101842007]	ensembl	1	True	False	False	False	False	False	False	False
gene:ENSMAUG00000015195	Exoc2	protein_coding	exocyst complex component 2 [Source:NCBI gene;Acc:101838828]	ensembl	1	True	False	False	False	False	False	False	False
gene:ENSMAUG00000012704	Oprd1	protein_coding	opioid receptor delta 1 [Source:NCBI gene;Acc:101843696]	ensembl	1	True	False	False	False	False	False	False	False
gene:ENSMAUG00000019058	Kcnb1	protein_coding	potassium voltage-gated channel subfamily B member 1 [Source:NCBI gene;Acc:101842074]	ensembl	1	True	False	True	False	False	False	False	False
gene:ENSMAUG00000019796		protein_coding	WAS/WASL interacting protein family member 1 [Source:NCBI gene;Acc:101833972]	ensembl	1	True	False	False	False	False	False	False	False
gene:ENSMAUG00000005733	Hrk	protein_coding	harakiri, BCL2 interacting protein [Source:NCBI gene;Acc:101838342]	ensembl	1	True	False	False	False	False	False	False	False
gene:ENSMAUG00000012741	Bbx	protein_coding	BBX high mobility group box domain containing [Source:NCBI gene;Acc:101824700]	ensembl	1	True	False	False	False	False	False	False	False
gene:ENSMAUG00000008243	Atrx	protein_coding	ATRX, chromatin remodeler [Source:MGI Symbol;Acc:MGI:103067]	ensembl	1	True	False	False	False	False	True	False	False
gene:ENSMAUG00000008287		protein_coding		ensembl	1	True	False	True	False	False	True	False	False
gene:ENSMAUG00000016084	Cd46	protein_coding	CD46 molecule [Source:NCBI gene;Acc:101844856]	ensembl	1	True	False	False	False	False	False	False	False
gene:ENSMAUG00000020134	Zbtb18	protein_coding	zinc finger and BTB domain containing 18 [Source:NCBI gene;Acc:101839586]	ensembl	1	True	False	False	False	False	False	False	False
gene:ENSMAUG00000019703	Zmynd11	protein_coding	zinc finger MYND-type containing 11 [Source:NCBI gene;Acc:101826095]	ensembl	1	True	False	False	False	False	False	False	False
gene:ENSMAUG00000015614		protein_coding		ensembl	1	True	False	False	False	False	False	False	False
gene:ENSMAUG00000012803	Rnf111	protein_coding	ring finger protein 111 [Source:NCBI gene;Acc:101832287]	ensembl	1	True	False	False	False	False	False	False	False
gene:ENSMAUG00000005964	Nr3c2	protein_coding	nuclear receptor subfamily 3 group C member 2 [Source:NCBI gene;Acc:101833082]	ensembl	1	True	False	False	False	False	False	False	False
gene:ENSMAUG00000013390		protein_coding	cyclin dependent kinase 8 [Source:NCBI gene;Acc:101831421]	ensembl	1	True	False	False	False	False	False	False	False
gene:ENSMAUG00000008673	Thrb	protein_coding	thyroid hormone receptor beta [Source:NCBI gene;Acc:101837895]	ensembl	1	True	False	True	False	False	False	False	False
gene:ENSMAUG00000013756		protein_coding	zinc finger protein OZF-like [Source:NCBI gene;Acc:101828747]	ensembl	1	True	False	False	False	False	False	False	False
gene:ENSMAUG00000010117		protein_coding	zinc finger ZZ-type containing 3 [Source:NCBI gene;Acc:101832573]	ensembl	1	True	False	False	False	False	True	False	False
gene:ENSMAUG00000014781		protein_coding		ensembl	1	True	False	False	False	False	False	False	False
gene:ENSMAUG00000008280	Baiap2l1	protein_coding	BAR/IMD domain containing adaptor protein 2 like 1 [Source:NCBI gene;Acc:101836130]	ensembl	1	True	False	False	False	False	False	False	False
gene:ENSMAUG00000007590	Map3k1	protein_coding	mitogen-activated protein kinase kinase kinase 1 [Source:NCBI gene;Acc:101843009]	ensembl	1	True	False	False	False	False	False	False	False
gene:ENSMAUG00000013799	Aak1	protein_coding	AP2 associated kinase 1 [Source:NCBI gene;Acc:101826443]	ensembl	1	True	False	True	False	False	False	False	False
gene:ENSMAUG00000018688	Chl1	protein_coding	cell adhesion molecule L1 like [Source:NCBI gene;Acc:101838818]	ensembl	1	True	False	False	False	False	False	False	False
gene:ENSMAUG00000009369	Ccdc39	protein_coding	coiled-coil domain containing 39 [Source:NCBI gene;Acc:101839281]	ensembl	1	True	False	False	False	False	False	False	False
gene:ENSMAUG00000018783	Osbpl11	protein_coding	oxysterol binding protein-like 11 [Source:MGI Symbol;Acc:MGI:2146553]	ensembl	1	True	False	False	False	False	False	False	False
gene:ENSMAUG00000001659	Fat2	protein_coding	FAT atypical cadherin 2 [Source:NCBI gene;Acc:101838998]	ensembl	1	True	False	False	False	False	False	False	False
gene:ENSMAUG00000017876	Ipmk	protein_coding	inositol polyphosphate multikinase [Source:NCBI gene;Acc:101827920]	ensembl	1	True	False	False	False	False	False	False	False
gene:ENSMAUG00000004116	Syt4	protein_coding	synaptotagmin 4 [Source:NCBI gene;Acc:101822983]	ensembl	1	True	False	False	False	False	False	False	False
gene:ENSMAUG00000001330		protein_coding		ensembl	1	True	False	False	False	False	False	False	False
gene:ENSMAUG00000014339	Akap6	protein_coding	A kinase (PRKA) anchor protein 6 [Source:MGI Symbol;Acc:MGI:3050566]	ensembl	1	True	False	True	False	False	False	False	False
gene:ENSMAUG00000015481	Gse1	protein_coding	Gse1 coiled-coil protein [Source:NCBI gene;Acc:101838582]	ensembl	1	True	False	False	False	False	False	False	False
gene:ENSMAUG00000019084	Mblac2	protein_coding	metallo-beta-lactamase domain containing 2 [Source:NCBI gene;Acc:101837111]	ensembl	1	True	False	False	False	False	False	False	False
gene:ENSMAUG00000016177	Trappc8	protein_coding	trafficking protein particle complex 8 [Source:MGI Symbol;Acc:MGI:2443008]	ensembl	1	True	False	False	False	False	True	False	False
gene:ENSMAUG00000011666	Prkar2b	protein_coding	protein kinase cAMP-dependent type II regulatory subunit beta [Source:NCBI gene;Acc:101833519]	ensembl	1	True	False	False	False	False	False	False	False
gene:ENSMAUG00000005999	Tapbp	protein_coding	TAP binding protein [Source:NCBI gene;Acc:101829214]	ensembl	1	True	False	False	False	False	True	False	False
gene:ENSMAUG00000020341	Baz2a	protein_coding	bromodomain adjacent to zinc finger domain, 2A [Source:MGI Symbol;Acc:MGI:2151152]	ensembl	1	True	False	False	False	False	False	False	False
gene:ENSMAUG00000015734	Pcnx	protein_coding	pecanex homolog [Source:MGI Symbol;Acc:MGI:1891924]	ensembl	1	True	False	False	False	False	False	False	False
gene:ENSMAUG00000013765		protein_coding		ensembl	1	True	False	False	False	False	False	False	False
gene:ENSMAUG00000018569	Syne3	protein_coding	spectrin repeat containing nuclear envelope family member 3 [Source:NCBI gene;Acc:101838469]	ensembl	1	True	False	False	False	False	False	False	False
gene:ENSMAUG00000012351	Zmym4	protein_coding	zinc finger, MYM-type 4 [Source:MGI Symbol;Acc:MGI:1915035]	ensembl	1	True	False	False	False	False	False	False	False
gene:ENSMAUG00000013486	Tbc1d8b	protein_coding	TBC1 domain family member 8B [Source:NCBI gene;Acc:101830448]	ensembl	1	True	False	False	False	False	False	False	False
gene:ENSMAUG00000015399	Ctdp1	protein_coding	CTD phosphatase subunit 1 [Source:NCBI gene;Acc:101824226]	ensembl	1	True	False	False	False	False	False	False	False
gene:ENSMAUG00000006551	Slitrk1	protein_coding	SLIT and NTRK like family member 1 [Source:NCBI gene;Acc:101837142]	ensembl	1	True	False	True	False	False	False	False	False
gene:ENSMAUG00000003058		protein_coding		ensembl	1	True	False	True	False	False	False	False	False
gene:ENSMAUG00000019484	Smg7	protein_coding	SMG7 nonsense mediated mRNA decay factor [Source:NCBI gene;Acc:101829518]	ensembl	1	True	False	False	False	False	False	False	False
gene:ENSMAUG00000008450	Heph	protein_coding	hephaestin [Source:MGI Symbol;Acc:MGI:1332240]	ensembl	1	True	False	True	False	False	False	False	False
gene:ENSMAUG00000018575	Sav1	protein_coding	salvador family WW domain containing protein 1 [Source:NCBI gene;Acc:101838854]	ensembl	1	True	False	False	False	False	False	False	False
gene:ENSMAUG00000000511	Smurf1	protein_coding	SMAD specific E3 ubiquitin protein ligase 1 [Source:NCBI gene;Acc:101838251]	ensembl	1	True	False	False	False	False	False	False	False
gene:ENSMAUG00000010585	Kcnc2	protein_coding	potassium voltage gated channel, Shaw-related subfamily, member 2 [Source:MGI Symbol;Acc:MGI:96668]	ensembl	1	True	False	False	False	False	False	False	False
gene:ENSMAUG00000007099	Gabbr2	protein_coding	gamma-aminobutyric acid (GABA) B receptor, 2 [Source:MGI Symbol;Acc:MGI:2386030]	ensembl	1	True	False	False	False	False	False	False	False
gene:ENSMAUG00000015674	Eya3	protein_coding	EYA transcriptional coactivator and phosphatase 3 [Source:MGI Symbol;Acc:MGI:109339]	ensembl	1	True	False	False	False	False	False	False	False
gene:ENSMAUG00000009777	Heatr5a	protein_coding	HEAT repeat containing 5A [Source:MGI Symbol;Acc:MGI:2444133]	ensembl	1	True	False	False	False	False	False	False	False
gene:ENSMAUG00000011882	Hecw2	protein_coding	HECT, C2 and WW domain containing E3 ubiquitin protein ligase 2 [Source:NCBI gene;Acc:101841114]	ensembl	1	True	False	False	False	False	False	False	False
gene:ENSMAUG00000009268		protein_coding		ensembl	1	True	False	False	False	False	True	False	False
gene:ENSMAUG00000019947	Ccsap	protein_coding	centriole, cilia and spindle associated protein [Source:NCBI gene;Acc:101822623]	ensembl	1	True	False	False	False	False	False	False	False
gene:ENSMAUG00000019638	Wdr82	protein_coding	WD repeat domain 82 [Source:NCBI gene;Acc:101843489]	ensembl	1	True	False	False	False	False	False	False	False
gene:ENSMAUG00000010073	Spry3	protein_coding	sprouty RTK signaling antagonist 3 [Source:NCBI gene;Acc:101826858]	ensembl	1	True	False	False	False	False	False	False	False
gene:ENSMAUG00000002413	Pdha1	protein_coding	pyruvate dehydrogenase E1 subunit alpha 1 [Source:NCBI gene;Acc:101830244]	ensembl	1	True	False	False	False	False	False	False	False
gene:ENSMAUG00000020116	Col28a1	protein_coding	collagen, type XXVIII, alpha 1 [Source:MGI Symbol;Acc:MGI:2685312]	ensembl	1	True	False	False	False	False	False	False	False
gene:ENSMAUG00000018782	Ppp4r4	protein_coding	protein phosphatase 4 regulatory subunit 4 [Source:NCBI gene;Acc:101841601]	ensembl	1	True	False	True	False	False	False	False	False
gene:ENSMAUG00000012748	Gcc2	protein_coding	GRIP and coiled-coil domain containing 2 [Source:NCBI gene;Acc:101827232]	ensembl	1	True	False	False	False	False	False	False	False
gene:ENSMAUG00000008957	Mob3b	protein_coding	MOB kinase activator 3B [Source:NCBI gene;Acc:101842373]	ensembl	1	True	False	False	False	False	False	False	False
gene:ENSMAUG00000017081	Kbtbd8	protein_coding	kelch repeat and BTB domain containing 8 [Source:NCBI gene;Acc:101843309]	ensembl	1	True	False	False	False	False	False	False	False
gene:ENSMAUG00000016297	Spag6	protein_coding	sperm associated antigen 6 [Source:NCBI gene;Acc:101840587]	ensembl	1	True	False	True	False	False	False	False	False
gene:ENSMAUG00000007464	Cenpk	protein_coding	centromere protein K [Source:NCBI gene;Acc:101823608]	ensembl	1	True	False	False	False	False	False	False	False
gene:ENSMAUG00000000214		protein_coding		ensembl	1	True	False	False	False	False	False	False	False
gene:ENSMAUG00000020379		protein_coding	lysine acetyltransferase 6B [Source:NCBI gene;Acc:101828226]	ensembl	1	True	False	False	False	False	False	False	False
gene:ENSMAUG00000014790	Pdp1	protein_coding	pyruvate dehyrogenase phosphatase catalytic subunit 1 [Source:NCBI gene;Acc:101843030]	ensembl	1	True	False	False	False	False	False	False	False
gene:ENSMAUG00000019620	Ncor1	protein_coding	nuclear receptor co-repressor 1 [Source:MGI Symbol;Acc:MGI:1349717]	ensembl	1	True	False	False	False	False	False	False	False
gene:ENSMAUG00000001238	Crlf3	protein_coding	cytokine receptor like factor 3 [Source:NCBI gene;Acc:101843607]	ensembl	1	True	False	False	False	False	False	False	False
gene:ENSMAUG00000010853	Chd6	protein_coding	chromodomain helicase DNA binding protein 6 [Source:NCBI gene;Acc:101830279]	ensembl	1	True	False	False	False	False	False	False	False
gene:ENSMAUG00000018704	Csgalnact2	protein_coding	chondroitin sulfate N-acetylgalactosaminyltransferase 2 [Source:MGI Symbol;Acc:MGI:1926002]	ensembl	1	True	False	False	False	False	False	False	False
gene:ENSMAUG00000017466	Ncoa2	protein_coding	nuclear receptor coactivator 2 [Source:MGI Symbol;Acc:MGI:1276533]	ensembl	1	True	False	True	False	False	False	False	False
gene:ENSMAUG00000006379	Mapk8	protein_coding	mitogen-activated protein kinase 8 [Source:NCBI gene;Acc:101827071]	ensembl	1	True	False	False	False	False	False	False	False
gene:ENSMAUG00000014840	Usp3	protein_coding	ubiquitin specific peptidase 3 [Source:NCBI gene;Acc:101841548]	ensembl	1	True	False	False	False	False	False	False	False
gene:ENSMAUG00000012913		protein_coding		ensembl	1	True	False	False	False	False	False	False	False
gene:ENSMAUG00000009035	Auts2	protein_coding	autism susceptibility candidate 2 [Source:MGI Symbol;Acc:MGI:1919847]	ensembl	1	True	False	False	False	False	False	False	False
gene:ENSMAUG00000015548	Cacng2	protein_coding	calcium voltage-gated channel auxiliary subunit gamma 2 [Source:NCBI gene;Acc:101822817]	ensembl	1	True	False	False	False	False	False	False	False
gene:ENSMAUG00000013866	Klhl28	protein_coding	kelch-like 28 [Source:MGI Symbol;Acc:MGI:1913939]	ensembl	1	True	False	False	False	False	False	False	False
gene:ENSMAUG00000013902	Vps50	protein_coding	VPS50 subunit of EARP/GARPII complex [Source:NCBI gene;Acc:101825435]	ensembl	1	True	False	False	False	False	False	False	False
gene:ENSMAUG00000002456	Bnip2	protein_coding	BCL2 interacting protein 2 [Source:NCBI gene;Acc:101834287]	ensembl	1	True	False	False	False	False	False	False	False
gene:ENSMAUG00000018106	Nfix	protein_coding	nuclear factor I X [Source:NCBI gene;Acc:101833130]	ensembl	1	True	False	False	False	False	False	False	False
gene:ENSMAUG00000002980		protein_coding		ensembl	1	True	False	False	False	False	False	False	False
gene:ENSMAUG00000012449	Sbf2	protein_coding	SET binding factor 2 [Source:MGI Symbol;Acc:MGI:1921831]	ensembl	1	True	False	False	False	False	False	False	False
gene:ENSMAUG00000006438		protein_coding		ensembl	1	True	False	False	False	False	False	False	False
gene:ENSMAUG00000021619	Msh3	protein_coding	mutS homolog 3 [Source:MGI Symbol;Acc:MGI:109519]	ensembl	1	True	False	True	False	False	False	False	False
gene:ENSMAUG00000018067	Entpd7	protein_coding	ectonucleoside triphosphate diphosphohydrolase 7 [Source:NCBI gene;Acc:101839421]	ensembl	1	True	False	False	False	False	False	False	False
gene:ENSMAUG00000019858	Rfwd3	protein_coding	ring finger and WD repeat domain 3 [Source:NCBI gene;Acc:101823906]	ensembl	1	True	False	True	False	False	False	False	False
gene:ENSMAUG00000001742	Kcna4	protein_coding	potassium voltage-gated channel subfamily A member 4 [Source:NCBI gene;Acc:101838446]	ensembl	1	True	False	True	False	False	False	False	False
gene:ENSMAUG00000018609	Osbpl6	protein_coding	oxysterol binding protein-like 6 [Source:MGI Symbol;Acc:MGI:2139014]	ensembl	1	True	False	False	False	False	False	False	False
gene:ENSMAUG00000010508	Rapgef6	protein_coding	Rap guanine nucleotide exchange factor 6 [Source:NCBI gene;Acc:101841528]	ensembl	1	True	False	False	False	False	False	False	False
gene:ENSMAUG00000011072	Abca6	protein_coding	ATP-binding cassette sub-family A member 6 [Source:NCBI gene;Acc:101833744]	ensembl	1	True	False	False	False	False	False	False	False
gene:ENSMAUG00000005286	Myo6	protein_coding	myosin VI [Source:MGI Symbol;Acc:MGI:104785]	ensembl	1	True	False	False	False	False	False	False	False
gene:ENSMAUG00000013657	Spred2	protein_coding	sprouty related EVH1 domain containing 2 [Source:NCBI gene;Acc:101836702]	ensembl	1	True	False	False	False	False	False	False	False
gene:ENSMAUG00000012231	Ppp3ca	protein_coding	protein phosphatase 3 catalytic subunit alpha [Source:NCBI gene;Acc:101838431]	ensembl	1	True	False	False	False	False	False	False	False
gene:ENSMAUG00000004120	Lipa	protein_coding	lipase A, lysosomal acid type [Source:NCBI gene;Acc:101843906]	ensembl	1	True	False	False	False	False	False	False	False
gene:ENSMAUG00000003823	Cacnb2	protein_coding	calcium voltage-gated channel auxiliary subunit beta 2 [Source:NCBI gene;Acc:101825511]	ensembl	1	True	False	False	False	False	False	False	False
gene:ENSMAUG00000021713	Trim21	protein_coding	tripartite motif containing 21 [Source:NCBI gene;Acc:101827416]	ensembl	1	True	False	True	False	False	False	False	False
gene:ENSMAUG00000005415	Mme	protein_coding	membrane metalloendopeptidase [Source:NCBI gene;Acc:101841281]	ensembl	1	True	False	False	False	False	False	False	False
gene:ENSMAUG00000000671	Pik3cg	protein_coding	phosphatidylinositol-4,5-bisphosphate 3-kinase catalytic subunit gamma [Source:NCBI gene;Acc:101833768]	ensembl	1	True	False	False	False	False	True	False	False
gene:ENSMAUG00000010822	Ttc17	protein_coding	tetratricopeptide repeat domain 17 [Source:NCBI gene;Acc:101832840]	ensembl	1	True	False	False	False	False	False	False	False
gene:ENSMAUG00000016583	Rfx7	protein_coding	regulatory factor X7 [Source:NCBI gene;Acc:101830517]	ensembl	1	True	False	False	False	False	False	False	False
gene:ENSMAUG00000017679	Arhgef33	protein_coding	Rho guanine nucleotide exchange factor (GEF) 33 [Source:MGI Symbol;Acc:MGI:2685787]	ensembl	1	True	False	False	False	False	False	False	False
gene:ENSMAUG00000015803	Fsd1l	protein_coding	fibronectin type III and SPRY domain containing 1 like [Source:NCBI gene;Acc:101838865]	ensembl	1	True	False	False	False	False	False	False	False
gene:ENSMAUG00000001368	Pwwp2b	protein_coding	PWWP domain containing 2B [Source:NCBI gene;Acc:101827542]	ensembl	1	True	False	False	False	False	False	False	False
gene:ENSMAUG00000012106	Elk1	protein_coding	ETS transcription factor ELK1 [Source:NCBI gene;Acc:101825282]	ensembl	1	True	False	False	False	False	True	False	False
gene:ENSMAUG00000019128	Tm6sf1	protein_coding	transmembrane 6 superfamily member 1 [Source:NCBI gene;Acc:101836303]	ensembl	1	True	False	False	False	False	False	False	False
gene:ENSMAUG00000008245	Nudt4	protein_coding	nudix (nucleoside diphosphate linked moiety X)-type motif 4 [Source:MGI Symbol;Acc:MGI:1918457]	ensembl	1	True	False	False	False	False	False	False	False
gene:ENSMAUG00000021204	Hivep3	protein_coding	HIVEP zinc finger 3 [Source:NCBI gene;Acc:101838002]	ensembl	1	True	False	False	False	False	False	False	False
gene:ENSMAUG00000021033		protein_coding		ensembl	1	True	False	False	False	False	True	False	False
gene:ENSMAUG00000016676		protein_coding		ensembl	1	True	False	False	False	False	False	False	False
gene:ENSMAUG00000000381	Igsf9b	protein_coding	immunoglobulin superfamily member 9B [Source:NCBI gene;Acc:101840030]	ensembl	1	True	False	False	False	False	False	False	False
gene:ENSMAUG00000007678	Epha5	protein_coding	EPH receptor A5 [Source:NCBI gene;Acc:101824412]	ensembl	1	True	False	False	False	False	False	False	False
gene:ENSMAUG00000016034	Neurod1	protein_coding	neuronal differentiation 1 [Source:NCBI gene;Acc:101829221]	ensembl	1	True	False	False	False	False	False	False	False
gene:ENSMAUG00000015155	Ccdc88c	protein_coding	coiled-coil domain containing 88C [Source:NCBI gene;Acc:101841700]	ensembl	1	True	False	False	False	False	False	False	False
gene:ENSMAUG00000013628		protein_coding		ensembl	1	True	False	True	False	False	False	False	False
gene:ENSMAUG00000002119		protein_coding	2'-5'-oligoadenylate synthase 1A-like [Source:NCBI gene;Acc:106021986]	ensembl	1	True	False	False	False	False	False	False	False
gene:ENSMAUG00000008223		protein_coding		ensembl	1	True	False	False	False	False	False	False	False
gene:ENSMAUG00000009735	Wapl	protein_coding	WAPL cohesin release factor [Source:MGI Symbol;Acc:MGI:2675859]	ensembl	1	True	False	False	False	False	False	False	False
gene:ENSMAUG00000010639	Cntn3	protein_coding	contactin 3 [Source:NCBI gene;Acc:101828539]	ensembl	1	True	False	False	False	False	False	False	False
gene:ENSMAUG00000009457	Lnx2	protein_coding	ligand of numb-protein X 2 [Source:NCBI gene;Acc:101824642]	ensembl	1	True	False	False	False	False	False	False	False
gene:ENSMAUG00000000882	Nexmif	protein_coding	neurite extension and migration factor [Source:NCBI gene;Acc:101836583]	ensembl	1	True	False	False	False	False	False	False	False
gene:ENSMAUG00000013957	Ccdc112	protein_coding	coiled-coil domain containing 112 [Source:MGI Symbol;Acc:MGI:1918800]	ensembl	1	True	False	False	False	False	False	False	False
gene:ENSMAUG00000008899	Wdfy3	protein_coding	WD repeat and FYVE domain containing 3 [Source:MGI Symbol;Acc:MGI:1096875]	ensembl	1	True	False	False	False	False	False	False	False
gene:ENSMAUG00000001136	Tmem33	protein_coding	transmembrane protein 33 [Source:NCBI gene;Acc:101823384]	ensembl	1	True	False	False	False	False	False	False	False
gene:ENSMAUG00000015363	Birc6	protein_coding	baculoviral IAP repeat containing 6 [Source:NCBI gene;Acc:101827413]	ensembl	1	True	False	False	False	False	False	False	False
gene:ENSMAUG00000020772	Ppp1r1b	protein_coding	protein phosphatase 1 regulatory inhibitor subunit 1B [Source:NCBI gene;Acc:101841550]	ensembl	1	True	False	False	False	False	True	False	False
gene:ENSMAUG00000016372	Lamp2	protein_coding	lysosomal associated membrane protein 2 [Source:NCBI gene;Acc:101830016]	ensembl	1	True	False	False	False	False	False	False	False
gene:ENSMAUG00000020550	Tnpo1	protein_coding	transportin 1 [Source:NCBI gene;Acc:101839788]	ensembl	1	True	False	False	False	False	False	False	False
gene:ENSMAUG00000012556	Cpeb2	protein_coding	cytoplasmic polyadenylation element binding protein 2 [Source:NCBI gene;Acc:101825650]	ensembl	1	True	False	False	False	False	False	False	False
gene:ENSMAUG00000016568	Chrna5	protein_coding	cholinergic receptor, nicotinic, alpha polypeptide 5 [Source:MGI Symbol;Acc:MGI:87889]	ensembl	1	True	False	False	False	False	False	False	False
gene:ENSMAUG00000013386	Wasf1	protein_coding	WASP family member 1 [Source:NCBI gene;Acc:101830967]	ensembl	1	True	False	False	False	False	False	False	False
gene:ENSMAUG00000016707	Kif3c	protein_coding	kinesin family member 3C [Source:NCBI gene;Acc:101824550]	ensembl	1	True	False	True	False	False	False	False	False
gene:ENSMAUG00000003736	Styxl1	protein_coding	serine/threonine/tyrosine interacting like 1 [Source:NCBI gene;Acc:101844414]	ensembl	1	True	False	False	False	False	False	False	False
gene:ENSMAUG00000019357	Map1a	protein_coding	microtubule associated protein 1A [Source:NCBI gene;Acc:101838650]	ensembl	1	True	False	True	False	False	False	False	False
gene:ENSMAUG00000012134		protein_coding		ensembl	1	True	False	False	False	False	False	False	False
gene:ENSMAUG00000020709	Gls	protein_coding	glutaminase [Source:MGI Symbol;Acc:MGI:95752]	ensembl	1	True	False	False	False	False	False	False	False
gene:ENSMAUG00000014361	Zfp609	protein_coding	zinc finger protein 609 [Source:NCBI gene;Acc:101823560]	ensembl	1	True	False	False	False	False	False	False	False
gene:ENSMAUG00000000265	Cdh8	protein_coding	cadherin 8 [Source:MGI Symbol;Acc:MGI:107434]	ensembl	1	True	False	False	False	False	False	False	False
gene:ENSMAUG00000019682		protein_coding		ensembl	1	True	False	False	False	False	False	False	False
gene:ENSMAUG00000014467	Slc41a1	protein_coding	solute carrier family 41, member 1 [Source:MGI Symbol;Acc:MGI:2444823]	ensembl	1	True	False	True	False	False	False	False	False
gene:ENSMAUG00000000682	Tab3	protein_coding	TGF-beta activated kinase 1 (MAP3K7) binding protein 3 [Source:NCBI gene;Acc:101826555]	ensembl	1	True	False	False	False	False	False	False	False
gene:ENSMAUG00000009474	Prox1	protein_coding	prospero homeobox 1 [Source:NCBI gene;Acc:101844593]	ensembl	1	True	False	False	False	False	False	False	False
gene:ENSMAUG00000018196	Chrdl1	protein_coding	chordin like 1 [Source:NCBI gene;Acc:101844058]	ensembl	1	True	False	False	False	False	False	False	False
gene:ENSMAUG00000011151	Homer1	protein_coding	homer scaffold protein 1 [Source:NCBI gene;Acc:101826583]	ensembl	1	True	False	False	False	False	False	False	False
gene:ENSMAUG00000004413	Epha4	protein_coding	EPH receptor A4 [Source:NCBI gene;Acc:101833585]	ensembl	1	True	False	False	False	False	False	False	False
gene:ENSMAUG00000011853	Spast	protein_coding	spastin [Source:MGI Symbol;Acc:MGI:1858896]	ensembl	1	True	False	False	False	False	False	False	False
gene:ENSMAUG00000013861	Dctn4	protein_coding	dynactin subunit 4 [Source:NCBI gene;Acc:101843408]	ensembl	1	True	False	False	False	False	False	False	False
gene:ENSMAUG00000011579	Nptn	protein_coding	neuroplastin [Source:NCBI gene;Acc:101832621]	ensembl	1	True	False	False	False	False	False	False	False
gene:ENSMAUG00000013525	Sv2b	protein_coding	synaptic vesicle glycoprotein 2 b [Source:MGI Symbol;Acc:MGI:1927338]	ensembl	1	True	False	True	False	False	False	False	False
gene:ENSMAUG00000017171	Tmem248	protein_coding	transmembrane protein 248 [Source:NCBI gene;Acc:101837808]	ensembl	1	True	False	False	False	False	False	False	False
gene:ENSMAUG00000011220		protein_coding	SET domain containing 1B, histone lysine methyltransferase [Source:NCBI gene;Acc:101829014]	ensembl	1	True	False	False	False	False	False	False	False
gene:ENSMAUG00000019485		protein_coding	DDB1 and CUL4 associated factor 10 [Source:NCBI gene;Acc:101843885]	ensembl	1	True	False	False	False	False	False	False	False
gene:ENSMAUG00000014002	Poldip3	protein_coding	polymerase (DNA-directed), delta interacting protein 3 [Source:MGI Symbol;Acc:MGI:1921076]	ensembl	1	True	False	False	False	False	False	False	False
gene:ENSMAUG00000008204	Ankrd13c	protein_coding	ankyrin repeat domain 13C [Source:NCBI gene;Acc:101837468]	ensembl	1	True	False	False	False	False	False	False	False
gene:ENSMAUG00000000603	Slc19a3	protein_coding	solute carrier family 19 member 3 [Source:NCBI gene;Acc:101833959]	ensembl	1	True	False	True	False	False	False	False	False
gene:ENSMAUG00000012557	Plcb4	protein_coding	phospholipase C, beta 4 [Source:MGI Symbol;Acc:MGI:107464]	ensembl	1	True	False	False	False	False	False	False	False
gene:ENSMAUG00000010808	Trim35	protein_coding	tripartite motif containing 35 [Source:NCBI gene;Acc:101835249]	ensembl	1	True	False	False	False	False	False	False	False
gene:ENSMAUG00000014545	Arcn1	protein_coding	archain 1 [Source:NCBI gene;Acc:101834175]	ensembl	1	True	False	False	False	False	False	False	False
gene:ENSMAUG00000021520		protein_coding		ensembl	1	True	False	False	False	False	False	False	False
gene:ENSMAUG00000009156	Madd	protein_coding	MAP-kinase activating death domain [Source:MGI Symbol;Acc:MGI:2444672]	ensembl	1	True	False	True	False	False	False	False	False
gene:ENSMAUG00000020755	Gpr34	protein_coding	G protein-coupled receptor 34 [Source:NCBI gene;Acc:101827178]	ensembl	1	True	False	False	False	False	False	False	False
gene:ENSMAUG00000019830	Adprm	protein_coding	ADP-ribose/CDP-alcohol diphosphatase, manganese dependent [Source:NCBI gene;Acc:101825901]	ensembl	1	True	False	False	False	False	False	False	False
gene:ENSMAUG00000000857	Helz2	protein_coding	helicase with zinc finger 2 [Source:NCBI gene;Acc:101840927]	ensembl	1	True	False	False	False	False	False	False	False
gene:ENSMAUG00000015074	Zfp804a	protein_coding	zinc finger protein 804A [Source:NCBI gene;Acc:101827376]	ensembl	1	True	False	False	False	False	False	False	False
gene:ENSMAUG00000017357		protein_coding		ensembl	1	True	False	False	False	False	False	False	False
gene:ENSMAUG00000014354		protein_coding		ensembl	1	True	False	False	False	False	False	False	False
gene:ENSMAUG00000001051	Csnk1a1	protein_coding	casein kinase 1 alpha 1 [Source:NCBI gene;Acc:101837873]	ensembl	1	True	False	False	False	False	False	False	False
gene:ENSMAUG00000000955	Rnmt	protein_coding	RNA guanine-7 methyltransferase [Source:NCBI gene;Acc:101824442]	ensembl	1	True	False	False	False	False	False	False	False
gene:ENSMAUG00000001128	Ppp1r13b	protein_coding	protein phosphatase 1 regulatory subunit 13B [Source:NCBI gene;Acc:101828528]	ensembl	1	True	False	False	False	False	False	False	False
gene:ENSMAUG00000017134	N4bp2l1	protein_coding	NEDD4 binding protein 2 like 1 [Source:NCBI gene;Acc:101837368]	ensembl	1	True	False	False	False	False	False	False	False
gene:ENSMAUG00000007093	Zfp551	protein_coding	zinc fingr protein 551 [Source:MGI Symbol;Acc:MGI:3588205]	ensembl	1	True	False	False	False	False	False	False	False
gene:ENSMAUG00000008514	Acbd3	protein_coding	acyl-CoA binding domain containing 3 [Source:NCBI gene;Acc:101833692]	ensembl	1	True	False	False	False	False	False	False	False
gene:ENSMAUG00000017412		protein_coding		ensembl	1	True	False	True	False	False	False	False	False
gene:ENSMAUG00000021334	Stard7	protein_coding	START domain containing 7 [Source:MGI Symbol;Acc:MGI:2139090]	ensembl	1	True	False	False	False	False	False	False	False
gene:ENSMAUG00000011259	Bmpr1b	protein_coding	bone morphogenetic protein receptor type 1B [Source:NCBI gene;Acc:101835618]	ensembl	1	True	False	False	False	False	False	False	False
gene:ENSMAUG00000021233	Chrm5	protein_coding	cholinergic receptor muscarinic 5 [Source:NCBI gene;Acc:101827372]	ensembl	1	True	False	False	False	False	False	False	False
gene:ENSMAUG00000019731	Mcf2l	protein_coding	mcf.2 transforming sequence-like [Source:MGI Symbol;Acc:MGI:103263]	ensembl	1	True	False	False	False	False	False	False	False
gene:ENSMAUG00000010514	Cln5	protein_coding	CLN5 intracellular trafficking protein [Source:NCBI gene;Acc:101828006]	ensembl	1	True	False	False	False	False	False	False	False
gene:ENSMAUG00000018352		protein_coding	saoe class I histocompatibility antigen, A alpha chain-like [Source:NCBI gene;Acc:101826335]	ensembl	1	True	False	True	False	False	False	False	False
gene:ENSMAUG00000017598	Pcdhga3	protein_coding	protocadherin gamma subfamily A, 3 [Source:MGI Symbol;Acc:MGI:1935215]	ensembl	1	True	False	False	False	False	False	False	False
gene:ENSMAUG00000017578	Cap2	protein_coding	CAP, adenylate cyclase-associated protein, 2 (yeast) [Source:MGI Symbol;Acc:MGI:1914502]	ensembl	1	True	False	False	False	False	False	False	False
gene:ENSMAUG00000017893	Hmbox1	protein_coding	homeobox containing 1 [Source:MGI Symbol;Acc:MGI:2445066]	ensembl	1	True	False	False	False	False	False	False	False
gene:ENSMAUG00000012537	Dtwd1	protein_coding	DTW domain containing 1 [Source:NCBI gene;Acc:101842682]	ensembl	1	True	False	False	False	False	False	False	False
gene:ENSMAUG00000018537	Reln	protein_coding	reelin [Source:MGI Symbol;Acc:MGI:103022]	ensembl	1	True	False	False	False	False	False	False	False
gene:ENSMAUG00000007644	Tet1	protein_coding	tet methylcytosine dioxygenase 1 [Source:MGI Symbol;Acc:MGI:1098693]	ensembl	1	True	False	False	False	False	False	False	False
gene:ENSMAUG00000015471	Cdh11	protein_coding	cadherin 11 [Source:NCBI gene;Acc:101835342]	ensembl	1	True	False	False	False	False	False	False	False
gene:ENSMAUG00000013726	Kit	protein_coding	KIT proto-oncogene, receptor tyrosine kinase [Source:NCBI gene;Acc:101844689]	ensembl	1	True	False	False	False	False	False	False	False
[truncated: 4,574 more rows]

## Sheet: Figure S7-8
	output	Mx2		Ifn lambda		Cxcl10		Isg20		Drd1		Drd2		Fos		Camk2a		Pla2g4e		Hrr2c		Chrm4		Grid1		Sox2		Adcy5		Psmb5		Cox5a		Chrm1		Atp5me
	day post-infection	4dpi	80dpi	4dpi	80dpi	4dpi	80dpi	4dpi	80dpi	4dpi	80dpi	4dpi	80dpi	4dpi	80dpi	4dpi	80dpi	4dpi	80dpi	4dpi	80dpi	4dpi	80dpi	4dpi	80dpi	4dpi	80dpi	4dpi	80dpi	4dpi	80dpi	4dpi	80dpi	4dpi	80dpi	4dpi	80dpi
	animal ID
Mock Male	147	-0.34		0.91		-1.11		-0.19		1.53		-0.08		-0.01		-0.06		-0.33		-0.39		0.95		-0.21		-0.3		-0.03		0.6		0.53		-0.37		1.25
	148	0.27		-0.4		0.46		-0.1		-1.14		-0.3		0.32		0.1		-0.12		0.12		-0.41		0.29		0.22		-0.12		-0.57		-0.56		0.89		-0.75
	149	0.07		-0.51		0.65		0.29		-0.39		0.39		-0.3		-0.04		0.45		0.27		-0.54		-0.08		0.08		0.15		-0.03		0.04		-0.52		-0.51
	5		0.2		0.27		-0.37		-0.02		0.16		-0.17		-0.23		-0.61		-0.07		0.08		-0.34		0		0.03		-0.1		0.01		-0.07		-0.36		0
	6		-0.08		0.08		0.45		0.36		0.62		0.29		-0.02		0.2		0.26		-0.15		0.54		0.02		0		0.42		-0.12		0.06		0.25		0.34
	7		-0.02		-0.44		-0.3		-0.3		-0.67		-0.43		-0.1		0.39		-0.52		0.11		-0.13		-0.64		-0.2		-0.85		0.15		-0.01		0.07		-0.1
	8		-0.09		0.08		0.23		-0.05		-0.11		0.31		0.35		0.02		0.34		-0.04		-0.07		0.62		0.16		0.53		-0.05		0.03		0.04		-0.24
Wuhan Male	32	2.05		2.67		3.66		2.27		-0.48		1.62		2.71		1.06		2.64		0.19		3.28		1.39		1.95		0.67		-0.3		-0.5		1.38		1.1
	33	2.18		3.19		5.07		2.39		-0.07		1.57		3.31		2.1		2.81		0.49		4.68		1.49		2.2		0.98		-0.27		-0.53		2.21		0.79
	34	1.85		2.3		3.73		2.41		0.08		2.15		2.4		2.43		1.92		0.51		3.67		1.75		1.71		0.79		-0.32		-0.72		3.05		1.58
	35	1.93		1.7		2.94		0.96		0.14		1.35		1.56		2.46		1.8		0.77		2.4		0.84		1.43		0.71		-0.34		-0.91		2.78		0.65
	21		0.83		0.93		2.46		2.54		-0.06		0.44		2.79		0.94		1.41		0.13		1.85		0.1		-0.08		-0.84		-0.04		1.27		-0.04		1.9
	22		0.01		0.28		-0.31		-0.62		-2.01		-0.23		2.09		-1.09		-0.47		-0.01		-0.22		0.31		0.25		-0.19		0.29		0.67		-3.47		0.81
	23		-0.09		0.39		-0.19		-0.36		-1.66		-0.51		3.65		-0.97		-0.48		0.06		-0.11		0.78		0.09		0.33		0.23		0.91		-3.45		1.14
	24		-0.12		-0.19		-0.06		-0.34		0.05		0.01		0.64		-0.55		-0.09		0.06		-0.09		0.41		0.01		-0.15		0.24		0.51		-1.14		0.74
Delta Male	40	1.55		0.17		1.59		-0.6		1.15		1.14		1.22		2.3		0.73		0.03		1.04		0.21		0.07		0.44		-1.22		-1.29		2.97		-1.3
	41	2.01		-0.11		1.24		-0.16		1.04		1.06		1.19		1.46		0.69		0.23		1.92		0.04		0.11		1.32		-0.79		-0.82		2.4		-1.18
	42	1.71		0.58		1.76		0.57		-1.54		0.4		2.13		0.19		0.25		0.52		0.46		-0.29		0.4		0.23		-0.55		-0.43		-1.29		-0.6
	43	1.69		0.5		2.11		0.13		1.19		1.24		1.93		1.02		0.74		0.6		1.25		0.08		0.22		1.06		-0.76		-0.73		1.69		-0.73
	36		-0.56		-0.52		-0.1		-2.34		0.11		-0.24		0.13		-0.96		-0.33		-0.79		-1.13		2.12		-0.71		-0.54		0.32		0.56		-1.24		0.91
	37		-0.42		-0.64		0.28		-1.25		-0.14		0.08		0.35		-0.13		-0.36		-0.24		0.11		-0.47		-0.47		0.2		0.4		1.43		-1.75		0.03
	38		-0.9		-0.22		0.77		-1.8		-1.22		0.19		-0.61		-0.03		0.11		-0.89		-0.44		-0.97		-0.9		0.17		0.26		0.56		-1.51		0
	39		-0.91		-0.49		0.12		-1.94		-1.26		-0.06		0.7		0.08		0.07		-1.12		0.16		-0.19		-0.69		1.07		0.56		1.4		-2.77		0.68
Omicron BA.1 Male	48	0.95		0.95		1.51		-0.1		1.29		0.97		1.54		1.04		0.94		0.47		1.36		0.08		-0.01		1.07		-0.43		-0.69		1.85		-1.11
	49	1.02		1.07		1.12		-0.09		-0.76		0.57		0.89		1.62		0.88		0.81		2.01		0.15		0.5		1.22		-0.55		-0.71		2.07		-0.85
	50	0.42		0.27		0.79		-0.07		1.01		1.09		0.98		1.98		1.58		0.26		0.44		0.02		0.02		-0.12		-0.92		-0.93		2.82		-1.23
	51	1.15		1.12		1.5		-0.11		-1.61		0.57		0.97		-0.69		0.28		0.61		0.84		-0.18		0.25		-1.85		-0.65		-0.72		-1.1		-2.12
	44		-0.63		-0.39		0.43		-1.71		0.78		-0.64		0.24		-0.39		-0.55		-1.06		0.43		-1.17		-0.6		0.35		0.46		1.33		-0.51		0.06
	45		-0.41		0.34		1.23		-1.27		1.93		-0.54		-0.28		-1.31		0.03		-0.74		-0.05		0.11		-0.59		-0.52		0		0.61		-0.76		1.02
	46		-0.5		-0.34		0.23		-2.39		1.63		-1.06		-0.64		-1.83		-0.62		-0.91		-0.96		-0.95		-0.65		-0.97		-0.12		0.69		0.35		0.08
	47		-0.39		0.06		0.79		-1.36		2.06		-0.74		-0.82		-0.61		-0.36		-0.81		-0.15		0.21		0.29		0.07		-0.36		1.74		-0.72		0.96
Mock Female	150	0.15		0.43		0.24		0.4		-0.97		-0.02		0.93		-0.26		-0.07		-0.26		-0.33		0.05		0.22		0.02		-0.05		-0.08		-1.09		0.22
	151	0.01		0.32		-0.25		-0.13		-1.03		0		-0.15		-1.26		-0.58		0.19		-0.72		-0.27		-0.23		-0.42		0.38		0.68		-1.23		0.22
	152	-0.16		-0.76		0		-0.27		2		0.02		-0.78		1.53		0.65		0.07		1.05		0.22		0.01		0.4		-0.33		-0.6		2.31		-0.44
	55		0.29		0.41		0.14		-0.02		-1.02		-0.12		-0.28		-0.6		0.26		0.23		0.06		-0.34		0.32		-0.43		0.05		-0.73		0.17		-0.56
	56		-0.04		0.07		0.04		0.02		0.23		-0.23		-0.33		0.4		-0.5		-0.1		0.2		0.31		-0.29		0.34		0.17		0.58		-0.63		0.44
	57		-0.06		-0.18		0.1		0.67		0.55		-0.08		0.28		-0.14		0.09		-0.1		0.34		-0.22		-0.15		-0.16		0.01		0.11		0.01		0.26
	58		-0.2		-0.3		-0.28		-0.67		0.23		0.43		0.33		0.34		0.15		-0.03		-0.6		0.26		0.12		0.25		-0.23		0.04		0.45		-0.14
Wuhan Female	82	1.93		2.9		4.99		3.01		2.24		1.83		3.19		2.6		2.16		-0.41		4.03		1.32		2.07		1.04		0.25		0.07		2.94		2.2
	83	3.3		3.4		4.77		4.22		2		2.22		2.7		3.82		2.59		0.79		5.43		1.33		1.88		1.54		-0.08		-0.28		4.36		1.21
	84	3.37		3.78		5.26		3.38		2.26		2.86		2.46		3.5		3.18		0.92		4.75		1.56		1.95		1.74		0.17		-0.24		3.87		1.19
	85	2.89		2.63		4.68		2.56		2.26		2.43		3.36		3.52		2.58		1.17		4.52		1.26		1.68		1.39		-0.11		-0.32		4.13		1.53
	71		-0.06		0.38		-0.86		-0.57		-2.84		-0.75		1.25		-1.77		-0.73		-0.08		-0.49		-0.55		-0.27		-0.95		0.31		-0.44		-2.87		-0.03
	72		0.23		0.34		-0.43		-0.06		-3.26		-0.36		-1.87		-1.26		-0.48		-0.26		-0.74		-0.84		-0.11		-1.17		0.49		-0.64		-1.48		-0.89
	73		-0.11		-0.78		-1.01		-0.86		-0.98		-1.12		1.51		0.01		-0.61		-0.17		0.29		-0.04		-0.39		-0.24		0.31		0.6		-0.46		0.49
	74		0.1		0.19		-0.54		-0.77		-2.79		-0.48		0.4		-0.83		-0.41		0.03		-0.55		-0.49		0		-0.65		0.57		-0.17		-0.44		-0.03
Delta Female	90	3.25		2.54		3.19		1.91		1.92		1.93		2.12		3.04		1.85		0.3		3.23		1.07		1.16		0.88		0.09		-0.17		3.78		1.3
	91	3.06		2.7		3.58		2.3		1.94		1.83		2.06		2.84		2.18		0.53		3.64		1.52		1.47		0.99		0.26		0.04		3.87		1.4
	92	2.94		0.49		2.33		0.34		3.39		2.17		2.16		3.54		3.4		0.07		2.26		1.14		0.76		1		0.01		-0.06		4.68		1.23
	93	2.6		2.61		3.66		2.14		2.84		1.92		1.59		3.94		1.87		0.02		3.88		0.98		1.03		0.95		-0.38		-0.88		4.78		0.73
	86		-0.59		-0.33		0.24		-1.94		-1.64		-0.91		-3.12		-1.5		-0.13		-0.66		-1.33		-0.29		-0.9		-0.88		0.7		0.23		-3.01		-0.12
	87		-0.41		-0.4		0		-1.05		1.23		-0.39		-1.07		-1.96		0.05		-0.34		-1.72		0.2		-0.62		-0.07		0.07		-0.1		0.36		-0.02
	88		-0.56		-0.83		-0.2		-3.24		-2.51		-0.56		-0.86		-0.18		-0.21		-0.61		-0.46		-1.18		-0.63		-0.69		0.33		0.44		-2.79		-0.72
	89		-0.72		-1.21		-3.64		-2.81		0.16		-0.58		-2.1		-0.08		-0.56		-0.33		-0.34		-0.31		-0.66		0.48		0.74		1.12		-1.47		0.11
Omicron BA.1 Female	98	2.08		3		4.04		2.48		1.91		2.83		2.62		2.53		2.49		0.29		3.88		1.14		1.84		1.5		0.03		-0.25		3.24		1.68
	99	1.28		2.39		3.43		3.09		1.43		0.9		2.69		2.47		1.88		-0.26		4.87		1.02		1.7		0.38		0.18		-0.22		2.86		1.08
	100	2.32		2.72		5.27		2.85		3.07		1.98		1.53		2.65		2.71		0.34		5.35		1.22		1.79		2.47		0.31		0.22		4.01		2.99
	101	1.8		1.81		3.98		2.63		3.16		1.47		0.66		3.33		1.91		-0.42		5.04		0.59		0.97		3.88		0.04		-0.09		4.29		1.96
	94		-0.32		-0.51		-0.71		-3.26		-0.23		-1.09		0.58		0.55		-1.5		-0.57		-0.74		-1.39		-0.55		-0.33		0.19		0.73		-0.88		-0.15
	95		-0.38		-0.28		0.09		-1.86		0.09		-0.02		-0.94		-0.97		-0.14		-0.33		0.3		-1.58		-0.63		1.04		0.39		0.74		-1.01		-0.89
	96		-0.26		-0.82		-0.63		-2.62		0.17		-0.98		0.48		-1.4		-0.97		-0.3		-1.08		-0.95		-0.55		-0.47		0.28		-0.21		0.09		-0.46
	97		-0.3		-0.68		-0.78		-1.94		1.41		-0.45		1.53		-0.28		-1.02		-0.38		0.75		-0.46		-0.49		0.83		0.21		0.82		-0.25		0.4

## Sheet: Figure S9-12
	output	Behavioral session repetition	Novelty Suppressed Feeding Test			Light dark box test									Sucrose splash test									Novel object recognition test
			Latency to eat (s)			Time in the dark (s)			Latency to enter in the dark (s)			Number of transitions			Time grooming (s)			Latency to start grooming (s)			Number of sessions			Discrimination index			Exploration time for objects (A-A) (s)			Exploration time for objects (A-B) (s)
	day post-infection		16dpi	30dpi	78dpi	14dpi	28dpi	76dpi	14dpi	28dpi	76dpi	14dpi	28dpi	76dpi	15dpi	29dpi	77dpi	15dpi	29dpi	77dpi	15dpi	29dpi	77dpi	17dpi	31dpi	79dpi	17dpi	31dpi	79dpi	17dpi	31dpi	79dpi
	animal ID
Mock Male	1	1	47.28	351.93		166.49	135.95		6.35	20.51		13	8		84.59	80.45		58.07	132.93		5	2		0.846909	0.438075		5.01	19.04		10.19	36.98
	2	1	282.62	81.42		204.98	233.01		11.01	19.41		13	9		117.64	71.81		31.98	14.19		5	6		0.811808	0.31322		4.67	13.08		5.42	18.23
	3	1	112.26	262.16		185.69	166.44		22.74	16.71		10	15		56.51	67.05		64.14	69.59		6	2		0.595361	0.33607		3.82	26.79		7.76	17.05
	4	1	188.96	82.12		191.53	191.2		61.44	20.09		8	10		223.68	53.01		27.15	13.74		4	4		0.214171	0.257812		7.86	11.59		6.21	15.36
	5	3	7.32	82.73	16.14	144.83	146.5	197.95	188.65	20.97	23.72	7	14	15	83.55	129.43	112.62	50.66	27.4	21.23	6	4	4	0.508734	-0.333333	0.759943	7.81	19.04	4.41	9.16	9.39	14.08
	6	3	62.36	198.15	274.1	206.5	168.13	142.03	20.92	14.02	18.77	10	12	15	132.41	135.07	135.09	30.05	59.4	82.19	3	3	5	0.286792	-0.173375	0.37931	22.94	13.08	11.86	21.2	6.46	2.32
	7	3	154.23	20.6	8.3	185.13	82.55	184.11	28.97	4.98	20.7	15	12	11	74.74	90.36	152.35	44.88	70.03	34.36	3	5	6	0.211313	0.802497	0.745547	8.16	26.79	6.5	18.74	17.62	11.79
	8	3	26.81	98.14	76	204.28	147.37	114.16	10.45	65.74	18.42	13	6	11	104.01	240.96	160.88	27.87	23.71	16.14	3	4	5	0.0223267	-0.352941	0.171548	15.41	11.59	3.17	8.51	6.8	4.78
	9	2	53.93	21.06	52.3	223.33	118.59	142.28	14.45	37.55	17.39	10	4	6	131.85	239.48	149.34	54.81	24.56	24.18	6	3	5	-0.0885609	0.19174	0.632027	6.73	5.16	4.01	21.68	6.78	5.87
	10	2	93.58	16.1	3.56	170.46	171.54	244.45	33.33	15.67	5.68	13	10	12	119.82	189.67	167.15	25.07	20.58	16.53	5	3	5	0.0954995	0.0130354	0.646564	9.75	12.18	14.23	27.33	21.48	7.13
	11	2	109.83	107.02	153.28	176.53	176.52	194.04	13.66	45.16	8.97	12	7	14	136.34	175.11	177.5	48.94	50.36	22.17	4	5	6	0.291667	0.756044	0.766063	13.61	4.82	8.99	4.32	9.1	6.07
	12	2	54.12	26.27	282.34	189.92	185.7	142.19	40.29	38.18	4.72	9	10	11	84.34	135.01	99.08	14.7	76.14	118.12	8	5	4	0.0713686	-0.687831	-0.321429	15.82	8.6	9.48	11.91	11.34	13.44
	13	4	46.97	97.37	27.05	195.63	223.7	177.74	24.94	16.3	24.95	14	8	14	40.24	127.43	115.2	34.71	130.92	38.76	2	2		0.293878	-0.566265	0.432039	5.84	10.01	6.34	4.9	2.49	4.12
	14	4	32.43	114.5	4	242.62	222.66	230.77	10.41	5.53	27.41	12	8	7	34.16	71.31	112.91	5.64	8.26	39.5	4	3		-0.150985	0.557325	0.0916905	14.29	6.63	12.05	4.57	6.28	6.98
	15	4	13.53	34.08	29.19	189.55	182.22	208.39	19.6	19.72	11.09	13	13	11	115.66	149.35	153.04	24.93	27.02	45.72	3	4		0.6771	0.719807	-0.333333	12.64	7.26	3.58	6.07	2.07	1.59
	16	4	42.89	127.39	106.8	263.79	247.28	168.57	15.69	42.01	17.93	13	7	12	130.48	154.55	128.99	31.48	8.23	45.48	5	4		0.562205	0.762048	0.167742	33.45	9.76	9.37	19.05	6.64	6.2
	140	1	69.28	166.89		168.04	239.16		5.78	16.07		13	15		150.37	103.07		13.54	18.6		5	7	3	0.813239	0.138381		11.38	24.85		8.46	15.32
	141	1	249.97	39.15		185.65	201.84		4.2	9.17		14	9		125.28	223.59		31.81	6.45		6	6	3	0.57707	0.932854		10.55	9.32		7.85	4.17
	142	1	66.71	218.86		195.46	138.98		50.77	8.75		11	12		90.41	102.71		16.15	27.39		6	3	3	0.672381	0.227996		10.16	14.33		10.5	9.43
	143	1	181.65	7.87		169.24	147.24		18.25	12.99		12	12		222.71	161.06		43.35	86.96		3	5	4	0.639437	0.258232		6.93	6.55		3.55	5.77
Wuhan Male	17	1	185.43	76.93		206.36	203.43		61.29	8.37		7	13		107.33	87.65		194.27	47.68		1	2		0.750459	-0.211009		2.47	5.49		5.45	1.09
	18	1	176.84	299.38		197.54	180.78		21.97	4.75		9	16		70.97	27.78		42.16	27.87		6	3		-0.627255	0.537569		2.71	4.25		4.99	31.01
	19	1	278.74	600		201.87	267.52		20.67	39.48		8	11		138.2	27.6		57.38	90.23		10	1		-0.0645161	-0.162979		4.71	6.89		0.62	27.12
	20	1	142.75	223.59		200.97	163.73		36.36	19.6		12	12		79.24	30.71		99.21	48.66		6	3		0.531915	0.969532		4.39	1.41		0.94	9.19
	21	2	33	146.41	600	172.65	251.28	148.41	15.26	10.57	5.86	10	8	11	138.39	200.93	190.12	36.93	31.49	15.46	5	3	5	0.220745	0.0729483	0.0247046	12.27	10.68	6.55	15.04	6.58	9.31
	22	2	113.4	52.56	389.28	189.01	159.49	201.87	32.92	13.12	4.12	10	9	11	193.58	82.29	168.08	20.48	87.7	31.85	5	2	2	-0.402171	-0.37037	-0.550847	11.2	2.26	4.21	34.09	1.08	4.72
	23	2	95.18	153.6	482.18	203.42	152.74	91.31	37.37	22.02	9.34	8	8	8	159.88	116.99	134.39	8.95	56.57	6.46	5	4	6	-0.505618	-0.109541	0.368056	14.82	8.32	2.28	12.46	2.83	2.88
	24	2	219.18	116.11	142.94	171.65	181.77	137.58	29.6	7.35	7.51	12	13	15	198.47	194.5	213	7.06	14.4	71.91	6	3	2	-0.0545455	0.0483559	-0.509719	37.41	17.12	9.41	23.1	5.17	9.26
	25	4	306.08	8.62	302.4	236.96	233.56	328.43	13.34	23.24	8.27	11	16	5	52.39	59.08	51.45	70.59	4.19	17.17	3	3	4	-0.07173	-0.324675	-0.026178	10.73	5.92	2.33	4.74	0.77	7.64
	26	4	13.67	163.52	508.14	252.14	224.01	179.1	14.59	30.23	2.21	15	10	16	106.48	186.80	70.46	40.37	22.50	15.55	5	4	4	-0.503546	-0.0860215	-0.548387	2.9	6.39	5.77	1.41	1.86	1.86
	27	4	50.97	531.37	255.31	216.25	196.22	184.26	19.96	9.45	15.8	11	8	14	13.53	90.40	28.27	91.31	39.96	13.43	1	2	2	0.117647	-0.483871	0.908148	2.77	3.24	3.06	1.02	7.44	6.75
	28	4	36.19	25.11	600	282.08	153.74	213.3	10.22	25.91	5.26	16	13	14	37.23	79.81	22.65	52.08	54.80	81.80	2	4	1	-0.434146	-0.820513	-0.398907	3.04	2.77	12.07	2.05	1.56	1.83
Delta Male	36	3	30.22	10.59	25.29	286.13	216.97	266.02	18.96	9.28	6.97	12	15	11	25.2	100.6	222.48	61.39	26.74	38.02	1	4	2	-0.00477164	-0.725732	-0.142198	22.29	12.77	5.61	14.67	25.96	21.66
	37	3	5.6	140.19	98.23	198.07	166.71	212.03	23.68	36.48	8.22	19	10	11	55.26	263.71	175.81	25.38	14.5	12.6	2	2	4	-0.204605	0.393289	-0.18806	16.88	4.46	15.55	19.11	7.45	3.35
	38	3	18.88	56.59	1	261.1	154.39	210.48	72.4	23.89	9.98	5	9	13	14.65	153.46	101.30	62.6	50.97	23.28	1	2	2	0.630986	0.344937	-0.151292	10.77	5.22	6.71	7.1	6.32	13.55
	39	3	26.39	103.64	20.82	188.29	133.6	162.4	27.7	20.36	12.26	12	10	14	133.06	148.42	90.87	36.9	21.38	7.05	3	3	2	0.0289017	-0.0773994	0.0810811	12.16	7.3	14.35	12.11	6.46	2.22
Omicron/BA.1 Male	44	3	20.53	10.65	600	206.95	183.31	105.05	27.18	12.93	4.81	13	13	10	49.41	91.33	153.32	62.18	40.7	40.97	3	4	3	0.423909	-0.484127	-0.303983	11.55	21.78	8.55	28.19	2.52	14.31
	45	3	9.35	77.48	60.90	240.73	207.09	154.71	43.7	20.43	12.21	7	11	8	152.31	221.8	127.70	39.4	16.85	110.03	4	4	3	0.135796	-0.565934	-0.455101	29.9	16.14	5.36	36.82	3.64	26.17
	46	3	19.84	183.16	489.79	215.17	155.68	166.98	60.79	10.49	7.48	12	13	14	24.69	97.37	203.10	133.98	25.47	51.33	2	4	3	-0.321764	-0.777442	0.79958	3.17	7.97	5.8	21.32	19.86	14.27
	47	3	39.26	12.48	28.18	124.74	253.05	215.04	203.15	5.69	12.58	8	10	8	7.65	96.18	30.88	77.46	30.16	64.01	1	3	2	-0.517483	0.809634	0.341021	12.31	2.97	2.23	2.86	34.67	6.07
Mock Female	52	1	98.3	26.81		202.29	161.29		11.33	25.19		6	10		172.01	187.16		17.58	13.91		5	5		0.871094	0.0753247		2.28	6.14		10.24	3.85
	53	1	273.62	374.18		185.46	98.09		9.73	21		13	14		159.11	177.28		9.57	43.11		6	5		0.605517	0.346017		22.63	18.76		7.25	8.41
	54	1	190.19	90.04		218.57	155.36		5.84	14.94		9	13		117.65	168.72		55.02	55.71		7	4		0.23286	0.90586		3.68	12.15		32.38	10.41
	55	3	71.53	58.6	3.84	182.08	214.38	130.06	43.88	4.84	7.85	15	17	11	123.12	181.15	230.84	60.63	19.4	20.36	3	3	4	0.466265	0.661224	0.483794	14.69	6.14	6.88	26.53	14.7	8.33
	56	3	136.05	5.31	12.53	185.07	154.64	156.5	87.99	4	8.43	9	10	8	202.29	160.84	229.73	18.91	31.03	13.14	5	4	5	0.308917	-0.475964	0.529412	20.64	18.76	7.03	12.56	18.93	1.87
	57	3	180.51	16.28	26.37	213.96	115.07	163.82	9.16	7.47	10.31	11	8	9	98.13	227.53	141.18	24.8	3.81	13.5	6	4	5	-0.219331	0.764884	0.80922	25.26	12.15	22.77	13.45	52.74	34.49
	58	3	129.56	23.28	4.32	230.88	135.22	157.14	21.24	37.5	17.17	12	13	10	68.75	181.17	149.61	19.3	27.35	25.6	3	5	4	0.047619	0.430296	-0.0413223	13.81	2.42	30.25	5.67	16.57	1.21
	59	2	25.35	27.81	1.09	182.78	93.26	161.08	35.11	4.35	7.67	11	11	13	94.99	97.51	222.83	55.09	56.01	44.3	3	4	3	0.12735	0.307766	0.451398	12.11	3.46	12.51	23.4	10.43	15.02
	60	2	13.31	8.78	2.84	148.42	140.6	116.41	25.18	19.02	11.29	16	14	22	137.47	162.46	113.38	19.8	7.4	45.46	9	7	5	-0.258659	-0.764045	-0.425532	12.67	3.51	12.4	13.57	7.12	4.7
	61	2	27.76	1.68	3.4	208.6	203.31	170.93	28.79	6.97	3.38	15	14	13	183.23	186.3	176.5	47.21	36.27	14.34	5	3	1	0.0712468	-0.125	0.443515	11.73	23.74	8.35	7.86	5.92	4.78
	62	2	110.99	86.47	22.96	196.61	211.26	176.93	26.3	12.81	10.04	8	13	11	152.63	107.74	219.9	14.78	21.13	24.4	5	5	3	0.216495	-0.854994	0.245455	30.77	10.93	9.26	13.58	25.93	2.2
	63	4	26.18	14.09	11.42	247.27	176.54	140.76	8.6	7.83	13.78	9	16	16	81.88	173.06	76.25	27.32	49.2	15.68	3	4	3	0.339408	0.325909	0.681125	9.01	11.83	22.93	21.95	13.47	25.59
	64	4	75.09	61.71	45.9	227.79	171.83	198.9	57.18	6.28	35.61	8	6	10	140.66	124.57	171.89	32.49	3.11	25.09	4	2	3	-0.0826699	0.00311042	0.087963	5.98	9.56	10.53	16.33	12.86	4.32
	65	4	40.87	10.92	5.54	170.04	132.66	202.12	42.42	17.81	8.37	12	10	19	12.81	96.31	63.95	103.93	10.55	34.84	1	2	4	0.953709	-0.399641	0.962981	7.05	16.23	13.78	52.71	50.07	61.05
	66	4	4.14	6.56	5.36	188.09	242.99	194.69	22.13	71.69	6.19	13	3	13	196.41	98.8	131.07	4.37	69.74	49.13	4	2	4	0.0979154	0.138416	0.784133	15.57	9.33	31.98	15.83	13.51	21.68
	144	1	13.78	39.56		206.27	147.83		7.44	50.82		10	7		109.99	181.14		3.82	10.83		7	4		0.423181	0.0685714		14.21	8.78		7.42	14
	145	1	297.31	294.34		204.89	123.6		99.41	18.53		5	18		187.28	181.75		32.71	72.38		7	4		0.491803	-0.401914		13.29	7.78		4.88	4.18
	146	1	53.67	104.18		155.3	124.5		153.51	18.19		7	11		184.51	153.55		20.98	82.92		5	2		0.694794	0.0948661		19.92	16.04		5.57	17.92
Wuhan Female	67	1	74.09	226.06		265.96	139.57		2.65	15.64		15	18		150.16	224.85		102.24	24.12		3	4		-0.468379	0.4687		6.01	12.25		10.12	12.46
	68	1	111.35	143.68		216.64	112.47		13.88	6.77		9	9		88.77	220.23		73.36	26.97		6	3		0.844749	0.44843		10.4	16.1		8.76	4.46
	69	1	177.9	37.4		234.9	120.63		64.39	12.59		6	11		82.37	174.34		50.53	74.18		2	3		-0.348039	0.762637		15.53	1.89		4.08	22.75
	70	1	289.2	118.21		261.06	150.87		4.94	9.52		9	18		55.6	92.34		32.24	27.49		4	4		-0.194296	-0.208363		15.04	20.07		11.22	42.09
	71	2	27.9	5.96	3.12	254.01	145.03	151.45	65.59	3.03	1.86	5	16	12	23.74	134.89	14.28	13.53	18.63	46.05	2	4	1	0.00483676	-0.444248	-0.698065	13.26	7.52	8.07	16.54	5.65	7.75
	72	2	211.33	23.28	61.85	198.11	160.75	155.63	11.95	3.39	16.13	11	14	12	109.46	36.69	71.06	37.31	171.32	33.17	4	2	3	0.15082	0.0963222	0.0271493	14.84	9.93	32.45	12.2	5.71	35.36
	73	2	71.27	20.02	6.89	223.92	108.17	192.5	35.35	9.29	21.2	13	16	15	42.48	69.64	156.24	20.49	70.35	51.62	3	2	3	0.210432	-0.375758	-0.823403	16.7	2.55	11.93	11.12	3.3	13.93
	74	2	18.67	90.97	120.54	203.77	176.73	199.63	94.5	24.35	27.77	9	12	8	130.97	170.8	86.12	49.55	27.44	29.41	3	4	3	0.015544	0.282209	0.0868347	8.77	8.41	6.73	7.72	6.52	3.57
	75	4	76.64	68.87	4.62	210.41	226.23	194.55	3.8	15.27	28.11	5	9	9	12.72	54.56	181.98	131.71	45.63	36.45	2	5	3	0.621181	-0.246753	0.614122	4.65	16.08	17.05	9.82	1.54	44.47
	76	4	48.45	116.57	9.91	206.94	230.62	250.09	21.42	18.4	109.91	9	5	1	18.59	122.31	29.80	85.66	7.95	262.07	2	6	1	-0.645108	-0.436047	-0.126473	5.83	4.9	9.96	12.06	3.44	12.73
	77	4	14.75	13.81	5.81	212.55	157.28	234.62	29.88	22.25	3.19	17	16	13	9.52	12.89	124.63	52.59	256.09	29.75	1	3	4	0.377002	0.844755	-0.414634	13.06	13.8	20.16	48.7	30.79	23.37
	78	4	63.13	16.14	6.96	284.01	267.7	234.09	10.67	15.57	50.47	9	12	13	15.21	9.66	22.50	49.13	69.35	184.71	2	1	1	-0.033419	-0.415787	-0.198744	6.8	9.4	16.78	7.78	19.89	22.29
Delta Female	86	3	159.7	21.38	105.66	203.31	107.82	153.05	40.3	20.07	3.43	8	9	13	39.71	247.11	170.97	77.03	29.6	45.94	2	4	3	0.035809	-0.292701	0.765869	11.22	8.13	10.13	30.16	13.29	19.22
	87	3	48.54	96.86	6.06	167.98	185.24	175.74	46.86	22.65	30.6	14	12	11	92.84	150.1	51.12	30.24	75.14	40.34	3	4	3	0.701087	0.440347	0.78875	15.68	15.56	20.79	14.72	4.61	32
	88	3	40.34	3	7.12	243.79	232.2	215.84	34.44	4.92	5.78	8	13	17	63.94	122.49	62.42	140.58	44.79	51.88	5	2	3	0.429085	-0.136882	-0.0577576	17.79	5.88	37.8	44.49	10.52	8.83
	89	3	21.94	29.24	3.59	244.46	168.21	216.89	38.55	5.55	11.23	9	15	9	188.18	132.81	24.23	14.96	33.66	22.10	4	2	2	-0.224511	0.119683	0.562069	20.54	8.96	7.46	19.42	10.11	5.8
Omicron/BA.1 Female	94	3	38.52	6.02	75.38	211.91	115.2	172.8	48.39	39.91	22.5	13	8	9	132.34	182.07	138.63	49.03	75.89	12.45	2	2	4	-0.366881	-0.177083	0.316032	32.45	55.06	22.8	17.09	1.92	41.23
	95	3	128.09	55.75	11.54	140.63	187.41	147.07	48.4	22.65	44.21	11	10	12	198.91	183.99	114.26	18.4	5.59	51.82	4	4	3	0.00350877	0.342056	0.482714	18.93	17.5	7.51	14.25	5.35	46.86
	96	3	83.97	19.43	75.47	194.76	237.98	205.33	26.31	13.87	7.49	13	15	16	205.22	175.56	39.42	9.02	12.2	21.07	4	2	3	0.155165	0.642148	0.818437	41.23	26.12	43.42	48.98	39.29	49.9
	97	3	49.36	9.1	10.98	173.81	135.38	173.28	49.09	10.42	10.37	10	10	13	219.02	222.94	127.27	62.18	46.37	27.85	2	3	5	-0.20524	0.193182	-0.19585	13.09	9.97	23.54	22.9	3.52	7.71
